# Supplementary material for: An updated genome-scale metabolic network reconstruction of Pseudomonas aeruginosa PA14 to characterize mucin-driven shifts in bacterial metabolism
Source: NPJ Syst Biol Appl. 2021 Oct 8;7:37. doi: 10.1038/s41540-021-00198-2 (PMC8501023; doi:10.1038/s41540-021-00198-2)
Supplement: Supplementary file 1 — Supplementary Data 1 [file 41540_2021_198_MOESM1_ESM.xlsx]

## Sheet: Changes_Dawson
Note: "Code Line" corresponds to "iPau21_notebook.ipynb"
Code Line	Model Object	Change	Justification	Lit Reference	Spreadsheet Line
11	rJB00275	Remove	Leftover demand reaction from previous analysis	-
12	rJB00280	Remove	Leftover demand reaction from previous analysis	-
13	rJB00281	Remove	Leftover demand reaction from previous analysis	-
14	EX_cpd00147_c	Remove	Leftover demand reaction from previous analysis	-
16-24	cJB00034_e	Change to ModelSeed ID (cpd00212_e) and add annotations	Metabolite match in ModelSeed	-	DDPM3/LJD10-11
26-29	cPY00161_c	Change to ModelSeed ID (cpd23005_c) and add annotations	Metabolite match in ModelSeed	-	DDPM4
32-39	rJB00259	Change to ModelSeed ID (rxn36698) and add annotations	Reactions match in ModelSeed	-	DDPR2
41-47	rJB00260	Change to ModelSeed ID (rxn37440) and add annotations	Reactions match in ModelSeed	-	DDPR3
49-54	rJB00262	Change to ModelSeed ID (rxn36761) and add annotations	Reactions match in ModelSeed	-	DDPR4
56-61	rJB00265	Change to ModelSeed ID (rxn36840), add annotations, and update GPR based on ModelSeed/Kegg Databases	Reactions match in ModelSeed	-	DDPR5
63-68	rJB00266	Change to ModelSeed ID (rxn37076) and add annotations	Reactions match in ModelSeed	-	DDPR6
70-77	rJB00276	Change to ModelSeed ID (rxn10902) and add annotations	Reactions match in ModelSeed	-	DDPR7
79-84	rPY00216	Change to ModelSeed ID (rxn42682) and add annotations	Reactions match in ModelSeed	-	DDPR8
86-90	rPY00220	Change to ModelSeed ID (rxn21407) and add annotations	Reactions match in ModelSeed	-	DDPR9
93-101	EX_cJB00127_e (cis-2-Decenoic acid -->)	Add exchange reaction for extracellular metabolite	Added for ease of media simulation	-
104-112	EX_cpd00047_e (Formate -->)	Add exchange reaction for extracellular metabolite	Added for ease of media simulation	-
114-122	EX_cpd00059_e (L-Ascorbate -->)	Add exchange reaction for extracellular metabolite	Added for ease of media simulation	-
124-132	EX_cpd00085_e (beta-Alanine -->)	Add exchange reaction for extracellular metabolite	Added for ease of media simulation	-
134-142	EX_cpd00136_e (4-Hydroxybenzoate -->)	Add exchange reaction for extracellular metabolite	Added for ease of media simulation	-
144-152	EX_cpd00147_e (5-Methylthioadenosine -->)	Add exchange reaction for extracellular metabolite	Added for ease of media simulation	-
154-162	EX_cpd00152_e (Agmatine -->)	Add exchange reaction for extracellular metabolite	Added for ease of media simulation	-
164-172	EX_cpd00170_e (Gluconolactone -->)	Add exchange reaction for extracellular metabolite	Added for ease of media simulation	-
174-182	EX_cpd00186_e (D-Glutamate -->)	Add exchange reaction for extracellular metabolite	Added for ease of media simulation	-
184-192	EX_cpd00214_e (Palmitate -->)	Add exchange reaction for extracellular metabolite	Added for ease of media simulation	-
194-202	EX_cpd00222_e (GLCN -->)	Add exchange reaction for extracellular metabolite	Added for ease of media simulation	-
204-212	EX_cpd00229_e (Glycolaldehyde -->)	Add exchange reaction for extracellular metabolite	Added for ease of media simulation	-
214-222	EX_cpd00247_e (Orotate -->)	Add exchange reaction for extracellular metabolite	Added for ease of media simulation	-
224-232	EX_cpd00266_e (Carnitine -->)	Add exchange reaction for extracellular metabolite	Added for ease of media simulation	-
234-242	EX_cpd00363_e (Ethanol -->)	Add exchange reaction for extracellular metabolite	Added for ease of media simulation	-
244-252	EX_cpd00379_e (Glutarate -->)	Add exchange reaction for extracellular metabolite	Added for ease of media simulation	-
254-262	EX_cpd00480_e (2-Dehydro-D-gluconate -->)	Add exchange reaction for extracellular metabolite	Added for ease of media simulation	-
264-272	EX_cpd00666_e (Tartrate -->)	Add exchange reaction for extracellular metabolite	Added for ease of media simulation	-
274-282	EX_cpd00794_e (TRHL -->)	Add exchange reaction for extracellular metabolite	Added for ease of media simulation	-
284-292	EX_cpd00870_e (gamma-butyrobetaine -->)	Add exchange reaction for extracellular metabolite	Added for ease of media simulation	-
294-302	EX_cpd01293_e (5-Oxoproline -->)	Add exchange reaction for extracellular metabolite	Added for ease of media simulation	-
304-312	EX_cpd01502_e (Citraconate -->)	Add exchange reaction for extracellular metabolite	Added for ease of media simulation	-
314-322	EX_cpd01630_e (cis,cis-Muconate -->)	Add exchange reaction for extracellular metabolite	Added for ease of media simulation	-
324-332	EX_cpd01947_e (BDOH -->)	Add exchange reaction for extracellular metabolite	Added for ease of media simulation	-
334-342	EX_cpd02012_e (N-Formyl-L-methionine -->)	Add exchange reaction for extracellular metabolite	Added for ease of media simulation	-
344-352	EX_cpd03294_e (Aerobactin -->)	Add exchange reaction for extracellular metabolite	Added for ease of media simulation	-
354-362	EX_cpd03726_e (Fe-enterochlin -->)	Add exchange reaction for extracellular metabolite	Added for ease of media simulation	-
364-372	EX_cpd03847_e (Myristic acid -->)	Add exchange reaction for extracellular metabolite	Added for ease of media simulation	-
374-382	EX_cpd04099_e (Phosphonate -->)	Add exchange reaction for extracellular metabolite	Added for ease of media simulation	-
384-392	EX_cpd07061_e (Stachydrine -->)	Add exchange reaction for extracellular metabolite	Added for ease of media simulation	-
394-402	EX_cpd11608_e (Peptide -->)	Add exchange reaction for extracellular metabolite	Added for ease of media simulation	-
404-412	EX_cpd15901_e (2-oxohexanedioic acid -->)	Add exchange reaction for extracellular metabolite	Added for ease of media simulation	-
414-422	EX_cpd17074_e (Acetylated Alginate -->)	Add exchange reaction for extracellular metabolite	Added for ease of media simulation	-
428	cPY00016_e	Remove metabolite	Doesn't participate in any reactions, likely leftover from analysis	-	COR19
429	cPY00116_e	Remove metabolite	Replaced by cpd03587_e	-	COR20
432-438	cpd03587_e	Add metabolite	Replaces cPY00116_e	-	COR20
441-442	cpd16660_c	Correct change & formula	ModelSeed Database	-	COR7
444	cpd11595_c	Correct formula	ModelSeed Database	-	COR8
446	cpd11595_e	Correct formula	ModelSeed Database	-	COR9
448-450	cpd17016_c	Correct charge & add annotations	ModelSeed Database	-	COR12
452-454	cpd17017_c	Correct charge & add annotations	ModelSeed Database	-	COR13
457-459	rJB00226	Change to ModelSeed ID (rxn09171)	ModelSeed Database	Jolkver, Elena, et al. "Identification and characterization of a bacterial transport system for the uptake of pyruvate, propionate, and acetate in Corynebacterium glutamicum." Journal of Bacteriology 191.3 (2009): 940.	COR18/19
461-467	rJB00234	Change to ModelSeed ID (rxn10559) & add annotations	ModelSeed Database	-	COR21/22
469-470	rJB00235	Change to ModelSeed ID (rxn08262)	ModelSeed Database	-	COR23/24
472-476	rJB00279	Change to ModelSeed ID (rxn07967) and add annotations	ModelSeed Database	-	COR51/52
478-482	rPY00214	Change to ModelSeed ID (rxn06971), update information and add metabolite	ModelSeed Database	-	COR78/79
484-485	rAB00001	Change to ModelSeed ID (rxn00979)	ModelSeed Database	-	LJD11/12
487-496	rJB00258	Change to ModelSeed ID, change direction of reaction, add annotations	ModelSeed Database	Cooper, R. A., & Kornberg, H. L. (1964). The utilization of itaconate by Pseudomonas sp. Biochemical Journal, 91(1), 82.	LJD29/30
499	EX_cJB00034_e	Remove reaction	ID of metabolite changed	-
500	EX_cPY00016_e	Remove reaction	ID of metabolite changed	-
501	EX_cPY00116_e	Remove reaction	ID of metabolite changed	-
504-512	EX_cpd00212_e (L-Sorbose -->)	Add exchange reaction for extracellular metabolite	Added for ease of media simulation	-
514-522	EX_cpd00138_e (D-Mannose -->)	Add exchange reaction for extracellular metabolite	Added for ease of media simulation	-
524-532	EX_cpd03587_e (kdo2-lipid a -->)	Add exchange reaction for extracellular metabolite	Added for ease of media simulation	-
540-546	cpd00477_e	Add metabolite	Added for participation in other reaction(s)	-	DDP2
549-556	cpd02175_c	Add metabolite	Added for participation in other reaction(s)	-	DDP5
559-566	cpd02626_c	Add metabolite	Added for participation in other reaction(s)	-	DDP6
569-576	cpd00340_c	Add metabolite	Added for participation in other reaction(s)	-	DDP7
579-582	cpd01715_c	Add metabolite	Added for participation in other reaction(s)	-	DDP8
585-593	cpd02507_c	Add metabolite	Added for participation in other reaction(s)	-	LJD21
596-604	cpd03326_c	Add metabolite	Added for participation in other reaction(s)	-	LJD22
607-614	cpd03708_c	Add metabolite	Added for participation in other reaction(s)	-	LJD23
617-624	cpd14700_c	Add metabolite	Added for participation in other reaction(s)	-	LJD33
627-635	cpd02700_c	Add metabolite	Added for participation in other reaction(s)	-	LJD34
638-646	cpd02187_c	Add metabolite	Added for participation in other reaction(s)	-	LJD35
649-657	cpd03572_c	Add metabolite	Added for participation in other reaction(s)	-	LJD36
660-668	cpd02096_c	Add metabolite	Added for participation in other reaction(s)	-	LJD37
672-680	EX_cpd00477_e (N-Acetyl-L-glutamate -->)	Add exchange reaction for extracellular metabolite	Added for ease of media simulation	-	LJD2
682-683	cpd00477_e	Add annotation and fix charge	ModelSeed Database	-
686-703	rLD05146 (H2O + ATP + N-Acetyl-L-glutamate --> ADP + Phosphate + H+ + N-Acetyl-L-glutamate)	Add reaction	Added based on literature	'Johnson DA, Tetu SG, Phillippy K, Chen J, Ren Q, Paulsen IT (2008) High-Throughput Phenotypic Characterization of Pseudomonas aeruginosa Membrane Transport Genes. Plos Genetics. 4(10): e1000211.'}	LJD3
706-720	rLD05298 (N-Acetyl-L-glutamate + Na+ <=> N-Acetyl-L-glutamate + Na+)	Add reaction	Added based on literature	Johnson DA, Tetu SG, Phillippy K, Chen J, Ren Q, Paulsen IT (2008) High-Throughput Phenotypic Characterization of Pseudomonas aeruginosa Membrane Transport Genes. Plos Genetics. 4(10): e1000211	LJD4
723-736	rxn12634 (H2O + gly-glu-L --> L-Glutamate + Glycine)	Add reaction	Added based on literature	Ouidir T, Jarnier F, Cosette P, Jouenne T, Hardouin J (2015) Characterization of N-terminal protein modifications in Pseudomonas aeruginosa PA14. Journal of Proteomics 114:214-225'}	LJD5
739-752	rxn12638 9H2O + gly-pro-L --> Glycine + L-Proline)	Add reaction	Added based on literature	Ouidir T, Jarnier F, Cosette P, Jouenne T, Hardouin J (2015) Characterization of N-terminal protein modifications in Pseudomonas aeruginosa PA14. Journal of Proteomics 114:214-225	LJD6
755-767	rxn02360 (trans-4-Hydroxy-L-proline <=> cis-4-Hydroxy-D-proline)	Add reaction	Added based on literature	Li, Guoqing, and Chung-Dar Lu. "Molecular characterization of LhpR in control of hydroxyproline catabolism and transport in Pseudomonas aeruginosa PAO1." Microbiology 162.7 (2016): 1232-1242.	LJD7
770-785	rLD02946 (FAD + cis-4-Hydroxy-D-proline --> H+ + FADH2 + 1-Pyrroline-4-hydroxy-2-carboxylate)	Add reaction	Added based on literature	Li, Guoqing, and Chung-Dar Lu. "Molecular characterization of LhpR in control of hydroxyproline catabolism and transport in Pseudomonas aeruginosa PAO1." Microbiology 162.7 (2016): 1232-1242.	LJD8
788-803	rxn01635 (H2O + H+ + 1-Pyrroline-4-hydroxy-2-carboxylate --> NH3 + 2,5-Dioxopentanoate)	Add reaction	Added based on literature	Li, Guoqing, and Chung-Dar Lu. "Molecular characterization of LhpR in control of hydroxyproline catabolism and transport in Pseudomonas aeruginosa PAO1." Microbiology 162.7 (2016): 1232-1242.	LJD9
807-823	rxn00196 (H2O + NADP + 2,5-Dioxopentanoate <=> NADPH + 2-Oxoglutarate + 2.0 H+)	Add reaction	Added based on literature	Li, Guoqing, and Chung-Dar Lu. "Molecular characterization of LhpR in control of hydroxyproline catabolism and transport in Pseudomonas aeruginosa PAO1." Microbiology 162.7 (2016): 1232-1242.	LJD10
826-837	rxn00178 (2.0 Acetyl-CoA --> CoA + Acetoacetyl-CoA)	Add reaction	Added based on literature	Arevalo-Ferro Catalina, Hentzer M, Reil G, Gorg A, Kjelleberg S, Givskov M, Riedel K, Eberl L (2003) Identification of quorum-sensing regulated proteins in the opportunistic pathogen Pseudomonas aeruginosa by proteomics. Environmental Microbiology. 5(12):1350-1369	LJD11
840-855	rxn01725 (NAD + Carnitine <=> NADH + H+ + 3-Dehydrocarnitine)	Add reaction	Added based on literature	Meadows, Jamie A., and Matthew J. Wargo. "Transcriptional regulation of Carnitine catabolism in Pseudomonas aeruginosa by CdhR." MSphere 3.1 (2018).	LJD13
857-866	cLD00540_c	Add metabolite	Added based on literature	Meadows, Jamie A., and Matthew J. Wargo. "Transcriptional regulation of Carnitine catabolism in Pseudomonas aeruginosa by CdhR." MSphere 3.1 (2018).	LJD14
869-884	rLD01726 (Acetyl-CoA + 3-Dehydrocarnitine <=> BET-CoA + H+ + Acetoacetate)	Add reaction	Added based on literature	Meadows, Jamie A., and Matthew J. Wargo. "Transcriptional regulation of Carnitine catabolism in Pseudomonas aeruginosa by CdhR." MSphere 3.1 (2018)., Wargo, Matthew J., and Deborah A. Hogan. "Identification of genes required for Pseudomonas aeruginosa carnitine catabolism." Microbiology 155.Pt 7 (2009): 2411., Bastard, Karine, et al. "Revealing the hidden functional diversity of an enzyme family.…	LJD15
887-900	rLD01727 (BET-CoA + H2O <=> CoA + BET)	Add reaction	Added based on literature	Meadows, Jamie A., and Matthew J. Wargo. "Transcriptional regulation of Carnitine catabolism in Pseudomonas aeruginosa by CdhR." MSphere 3.1 (2018)., Wargo, Matthew J., and Deborah A. Hogan. "Identification of genes required for Pseudomonas aeruginosa carnitine catabolism." Microbiology 155.Pt 7 (2009): 2411., Bastard, Karine, et al. "Revealing the hidden functional diversity of an enzyme family.…	LJD16
903-908	rxn02028	Update reaction GPR	Added based on literature	Meadows, Jamie A., and Matthew J. Wargo. "Transcriptional regulation of Carnitine catabolism in Pseudomonas aeruginosa by CdhR." MSphere 3.1 (2018).	LJD17
910-926	rxn12739 (H2O + FAD + Dimethylglycine <=> Formaldehyde + Sarcosine + FADH2)	Add reaction	Added based on literature	Meadows, Jamie A., and Matthew J. Wargo. "Transcriptional regulation of Carnitine catabolism in Pseudomonas aeruginosa by CdhR." MSphere 3.1 (2018). Wargo, Matthew J., Benjamin S. Szwergold, and Deborah A. Hogan. "Identification of two gene clusters and a transcriptional regulator required for Pseudomonas aeruginosa glycine betaine catabolism." Journal of bacteriology 190.8 (2008): 2690.	LJD18
929-940	rxn03040 (5-Carboxymethyl-2-hydroxymuconate <=> 5-Carboxy-2-oxohept-3-enedioate)	Add reaction	Added based on genetic evidence	-	LJD24
943-956	rxn03041 (H+ + 5-Carboxy-2-oxohept-3-enedioate --> CO2 + 2-Hydroxyhepta-2,4-dienedioate)	Add reaction	Added based on genetic evidence	-	LJD25
960-972	rxn04706 (H2O + 2-Hydroxyhepta-2,4-dienedioate <=> 2,4-Dihydroxyhept-2-enedioate)	Add reaction	Added based on genetic evidence	-	LJD26
975-987	rxn01203 (Pyruvate + 4-Oxobutanoate <-- 2,4-Dihydroxyhept-2-enedioate)	Add reaction	Added based on genetic evidence	-	LJD27
990-992	rxn00670	Open reaction bounds	Bounds were set to 0 for unknown reason	-	LJD28
995-997	rxn00985	Open reaction bounds	Bounds were set to 0 for unknown reason	-	LJD29
1000-1001	rxn00166	Add note to reaction to explain why this reaction makes D-serine carbon source prediction incorrect	-	Li, Guoqing, and Chung-Dar Lu. "The cryptic dsdA gene encodes a functional D-Serine dehydratase in Pseudomonas aeruginosa PAO1." Current microbiology 72.6 (2016): 788-794.	LJD32
1004-1018	rxn07430 (TPP + H+ + 3-Methyl-2-oxobutanoate --> CO2 + 2-Methyl-1-hydroxypropyl-TPP)	Add reaction	Added based on genetic evidence	-	LJD38
1021-1034	rxn07431 (Lipoamide + 2-Methyl-1-hydroxypropyl-TPP <=> TPP + S-(2-Methylpropionyl)-dihydrolipoamide)	Add reaction	Added based on genetic evidence	-	LJD39
1037-1050	rxn01925 (Dihydrolipoamide + Isobutyryl-CoA <=> CoA + S-(2-Methylpropionyl)-dihydrolipoamide)	Add reaction	Added based on genetic evidence	-	LJD40
1053-1066	rxn01924 (FAD + Isobutyryl-CoA <=> FADH2 + Methacrylyl-CoA)	Add reaction	Added based on genetic evidence	-	LJD41
1069-1081	rxn02949 (H2O + Methacrylyl-CoA <=> (S)-3-Hydroxyisobutyryl-CoA)	Add reaction	Added based on genetic evidence	-	LJD42
1084-1097	rxn02925 (L-Alanine + 3-Oxo-2-methylpropanoate <=> Pyruvate + L-3-Amino-isobutyrate)	Add reaction	Added based on genetic evidence	-	LJD43
1100-1106	rxn00868	Flip directionality of reaction	Now matches ModelSeed database	-	LJD44
1110	rxn00160	Remove reaction	Was added from P. Putida model, but goes against biolog predictions	-	LJD31
1113	rxn01355	Remove PA14_39190 from reaction	Was found to be non essential in vitro	-	LJD2 (gene essentiality)
1116	rxn05155	Add EC code to annotation	Based on KEGG	-	LJD2 (other changes)
1120-1153	PA14_17050, PA14_28590, PA14_47840, PA14_47860, PA14_48000, PA14_36050, PA14_48010, PA14_31530, PA14_13090, PA14_63250, PA14_71140, PA14_71420, PA14_71410, PA14_71280, PA14_71260, PA14_10610, PA14_39100, PA14_10650, PA14_10640, PA14_10590, PA14_10570, PA14_35520, PA14_35500, PA14_35970, PA14_44590, PA14_51120, PA14_66040, PA14_49080, PA14_19740, PA14_40980, PA14_70160, PA14_48440, PA14_51990, PA1…	Add SBO annotations for genes	Based on Memote report	-	-
1156-1189	PA14_48440, PA14_51990, PA14_37340, PA14_28590, PA14_17050, PA14_47840, PA14_47860, PA14_48000, PA14_48010, PA14_36050, PA14_13090, PA14_63250, PA14_31530, PA14_71140, PA14_71410, PA14_71420, PA14_71260, PA14_71280, PA14_10610, PA14_39100, PA14_10650, PA14_10640, PA14_10590, PA14_10570, PA14_35520, PA14_35500, PA14_66040, PA14_35970, PA14_51120, PA14_49080, PA14_44590, PA14_40980, PA14_19740, PA1…	Add Kegg annotations for genes	Based on Memote report	-	-
1192	ATPM	Correct SBO number on reaction	Based on Memote report	-	-
1195	cJB00125_c	Remove incorrect annotation	-	-	-
1198-1202	Various reactions	Remove mislabeled annotations	-	-	-
1208	cpd01700_c	Correct formula to fix rxn02749 imbalance	Based on ModelSeed	-	-
1211-1215	rxn13839	Fix reaction imbalance by correcting metabolite formulas/charges and adding missing metabolite	Based on ModelSeed	-	-
1218-1219	rxn11544	Fix reaction imbalance	Based on ModelSeed	-	-
1222	rxn03512	Fix reaction imbalance	Based on ModelSeed	-	-
1225-1226	rxn00105	Fix reaction imbalance	Based on ModelSeed	-	-
1229-1262	Various reactions/metabolites	Fix dates in notes	-	-	-
1267-1274	cpd15666_c	Add Peptidoglycan polymer (n-1 subunits) metabolite	Based on ModelSeed	-	-
1277-1289	rxn10194, rxn10195, rxn10196, rxn10199	Correct reaction imbalances by adding cpd15666_c from reactions (and removing cpd15665_c from some)	-	-	-
1292-1303	rxn12751 (Undecaprenyl-diphospho-N-acetylmuramoyl--N-acetylglucosamine-L-ala-D-glu-meso-2-6-diaminopimeloyl-D-ala-D-ala <=> Bactoprenyl diphosphate + Peptidoglycan polymer (n-1 subunits))	Add synthesis rxns for cpd15666_c	From P. putida KT2440 model	-	-
1308-1326	cpd00067_p	Add periplasmic hydrogen to model	Allows reconstruction to be more biologically accurate	-	-
1328-1357	rxn10042, rJB00264, rxn13726, rxn13689, rJB00271	Change extracellular hydrogen to periplasmic hydrogen in reactions associated with the electron transport chain (ETC) in order to assist in fixing ATP generating loop	Allows reconstruction to be more biologically accurate	-	-
1362-1399	rxn00251, rxn13919, rxn05145, rxn05158, rxn01452, rxn00097, rxn00161, rxn08066, rxn13842	Make minimal changes to reactions involved in ATP-generating loop in order to resolve the loop	Loop was allowing model to generate ATP without cost, which is not feasible biologically	-	-
1404-1405	rxn00178	Make irreversible to correct L-valine and acetoacetate growth predictions	Reaction belongs in reconstruction but the addition of it made carbon source predictions incorrect	-	-
1409-1411	PA14_68390	Add gene to model and add it to associated reaction (rxn00708)	Based on KEGG	-	-
1416-1518	Various metabolites and reactions	Add metabolites and exchange reactions that are required for carbon source prediction testing	-	-	-
1588-1601	rxn00994	Add reaction	Based on Blastn evidence	-	-
1605-1618	rxn00875	Add reaction	Based on Blastn evidence	-	-
1621-1639	SPONTANEOUS, unassigned, Unassigned (GPRs)	Remove GPRs from model	Do not represent actual genes	-	-
1644-1845	PA14_Biomass	Create macromolecular bins for metabolites (protein_c, rna_c, dna_c, lipid_c) and organize the biomass OF into these categories. Add biomass metabolite (cpd11416_c), create biomass sink (SK_cpd11416_c), and add LPS (cpd17065_c) and biomass metabolite to biomass objective function	Organized BOF for ease of analysis, added LPS to BOF based on literature	Darveau, R.P., and R.E. Hancock. 1983. Procedure for isolation of bacterial lipopolysaccharides from both smooth and rough Pseudomonas aeruginosa and Salmonella typhimurium strains. Journal of Bacteriology. 155(2):831.	-
1847-1851	Model Object	Update model metadata	added id, name, taxonomy, and creators of model	-	-
1853-1856	Model media	Set lower bound of all exchanges to 0 and upper bound to 1000	-	-	-
Note: "Code Line" corresponds to "Correcting_mass_charge_imbalances.ipynb"
Code Line	Model Object	Change	Justification
7	rxn10122	stoichiometric coefficients	Based on ModelSeed
9	cpd17051_c	Chemical formula	Based on ModelSeed residue from cpd14938
11	cpd17097_c	Chemical formula and charge	Balance based on participating metabolite cpd11669
13	rAB00001	Add proton	Based on MetaCyc
15	rxn13896	Add proton	Based on MetaCyc
17	rxn00190	Add proton	Based on MetaCyc
19	rxn00138	Add proton	Based on MetaCyc
21	rxn13788	Add proton	Based on MetaCyc
23	rxn10215	Add proton	Based on ModelSeed
25	rxn10218	Add proton	Based on ModelSeed
27	rxn10214	Add proton	Based on ModelSeed
29	rxn10219	Add proton	Based on ModelSeed
31	rxn10217	Add proton	Based on ModelSeed
33	rxn10216	Add proton	Based on ModelSeed
35	rxn10212	Add proton	Based on previous reactions (e.g., rxn10216)
37	rxn10213	Add proton	Based on previous reactions (e.g., rxn10216)
39	rxn10221	Add proton	Based on ModelSeed
41	rxn10224	Add proton	Based on ModelSeed
43	rxn08306	Add proton	Based on ModelSeed
45	rxn08307	Add proton	Based on ModelSeed
47	rxn08308	Add proton	Based on ModelSeed
49	rxn08310	Add proton	Based on ModelSeed
51	rxn08311	Add proton	Based on ModelSeed
53	rxn08312	Add proton	Based on ModelSeed
55	rxn10220	Add proton	Based on ModelSeed
57	rxn10225	Add proton	Based on ModelSeed
59	rxn10223	Add proton	Based on ModelSeed
61	rxn10222	Add proton	Based on ModelSeed
63	rxn00986	Set reaction direction, remove proton	Based on ModelSeed
65	rxn00416	Add proton	Based on MetaCyc
67	rxn11080	Add water and proton	Based on ModelSeed
69	rxn00065	Add proton	Based on ModelSeed
71	rxn13877	Add proton	Based on ModelSeed
73	rxn08309	Add proton	Based on ModelSeed
75	rPY00163	Remove proton	Inferred from imbalance
77	rPY00168	Remove proton	Inferred from imbalance
79	rxn00300	Add proton	Based on MetaCyc
81	rxn06280	Add proton	Based on ModelSeed
83	rxn09240	Add proton	Based on ModelSeed
85	rxn12848	Add proton	Based on ModelSeed
87	rxn12849	Add proton	Based on ModelSeed
89	rxn12850	Add proton	Based on ModelSeed
91	rxn12851	Add proton	Based on ModelSeed
93	rxn00711	Add proton	Based on ModelSeed
95	rxn06439	Add proton	Based on ModelSeed
97	rxn13804	Change ubiquinone to ubiquinone-8	Based on MetaCyc
99	cpd01015_e	Change charge	Based on ModelSeed
103	rxn00126	Add proton	Based on ModelSeed
105	rxn00791	Add proton	Based on ModelSeed
107	rxn00670	Remove proton	Based on ModelSeed
109	rxn13904	Add proton	Based on ModelSeed
111	rxn10090	Add proton	Based on ModelSeed
111	cpd03422_c	Change charge	Inferred from imbalance
113	rxn11544	Add proton	Based on ModelSeed
115	rxn08707	Add proton	Based on ModelSeed
117	rxn00139	Add proton	Based on ModelSeed
119	rxn06831	Add proton	Based on ModelSeed
119	cpd11451_c	Change formula	Based on MetaCyc
121	cpd00155_c	Change formula and charge	Based on BiGG
124	rxn13817	Change stoichiometric coefficients	Based on MetaCyc
126	rxn13815	Change stoichiometric coefficients	Based on MetaCyc
126	rxn13815	Remove proton	Based on KEGG
128	rxn06447	Add proton	Based on ModelSeed and e.g., reaction rxn06439
130	rxn05451	Add proton	Based on ModelSeed and imbalance
132	rxn05455	Add proton	Based on ModelSeed and imbalance
134	rxn05453	Add proton	Based on ModelSeed and imbalance
136	rxn05452	Add proton	Based on ModelSeed and imbalance
138	rxn05456	Add proton	Based on ModelSeed and imbalance
140	rxn05454	Add proton	Based on ModelSeed and imbalance
142	rxn05358	Add proton	Based on ModelSeed
144	rxn05408	Add proton	Based on ModelSeed
146	rxn05383	Add proton	Based on ModelSeed
148	rxn05459	Add proton	Based on ModelSeed
150	rxn05457	Add proton	Based on other reactions, e.g., rxn05459
152	rxn02405	Add proton	Based on ModelSeed
154	rxn00790	Add proton	Based on ModelSeed
156	rxn06937	Remove proton	Based on BiGG
158	cpd17048_c	Change charge	Inferred from participating metabolite cpd00869
160	cpd17079_c	Change charge	Inferred from participating metabolite cpd00869
162	cpd17052_c	Change charge	Inferred from participating metabolite cpd00870
164	cJB00124_c	Change formula	Inferred from imbalance
166	rxn13864	Change ubiquinone to ubiquinone-8	Based on MetaCyc
167	cpd00659_c	Change formula and charge	Based on ModelSeed
169	rxn13903	Add proton	Based on ModelSeed
173	rxn06443	Remove proton	Based on MetaCyc
175	rxn01434	Add proton	Based on MetaCyc
177	rxn13874	Remove proton	Based on ModelSeed
177	cpd17067_c	Change charge	Inferred from imbalance
179	rxn13889	Change stoichiometric coefficients	Based on MetaCyc
182	rxn05030	Add proton	Based on ModelSeed
184	cpd00134_c	Change formula and charge	Based on ModelSeed
187	rxn00947	Remove proton	Based on MetaCyc
189	cpd03126_c	Change formula and charge	Based on ModelSeed
191	cpd03113_c	Change formula and charge	Based on ModelSeed
193	cpd03114_c	Change formula and charge	Based on ModelSeed
195	rxn00917	Add proton	Based on MetaCyc
197	rxn06441	Remove proton	Based on MetaCyc
201	rxn01466	Add proton	Based on ModelSeed
203	rxn13826	Add proton	Based on previous reactions (e.g., rxn01466)
205	rxn13887	Change stoichiometric coefficients	Based on MetaCyc
208	rxn00792	Change reaction directionality, remove proton	Based on ModelSeed
210	rxn06448	Remove proton	Based on MetaCyc
212	rxn00789	Add proton	Based on ModelSeed
214	rxn02402	Remove proton	Based on ModelSeed
216	rxn00100	Add proton	Based on ModelSeed
218	rxn09037	Add protons	Based on ModelSeed
220	rxn05028	Add proton	Based on ModelSeed
222	rxn00915	Add proton	Based on ModelSeed
224	rxn00836	Add proton	Based on ModelSeed
226	rxn13816	Change stoichiometric coefficients	Based on MetaCyc
229	rxn01791	Add proton	Based on MetaCyc
231	rxn13894	Change stoichiometric coefficients	Based on MetaCyc
234	rxn06432	Remove proton	Based on MetaCyc
236	rxn12879	Add proton	Based on ModelSeed
238	rxn02834	Add proton	Based on MetaCyc
240	rxn13108	Remove oxygen	Inferred from imbalance
242	rxn09177	Add proton	Based on MetaCyc
244	rxn01519	Add proton	Based on MetaCyc
246	rxn01362	Add proton	Based on ModelSeed
248	rxn03893	Add proton	Based on ModelSeed
250	rxn05034	Add proton	Based on ModelSeed
252	rxn13818	Change stoichiometric coefficients	Based on MetaCyc
255	rxn13899	Add protons	Based on ModelSeed and inferred from imbalance
257	rxn13900	Add protons	Based on ModelSeed and inferred from imbalance
259	rxn13901	Add protons	Based on ModelSeed and inferred from imbalance
261	rxn13868	Add protons	Based on ModelSeed
263	rxn13876	Add proton	Based on ModelSeed
265	rxn01093	Remove proton	Based on ModelSeed
267	rxn05118	Remove proton	Based on ModelSeed
269	rxn13921	Add proton	Based on ModelSeed
271	rxn13825	Remove proton	Based on ModelSeed
273	rxn00695	Remove proton	Based on ModelSeed
275	rxn05964	Add proton	Based on ModelSeed
277	cpd11611_c	Change formula and charge	Based on ModelSeed
280	rxn05824	Add proton	Based on ModelSeed
282	rxn00735	Remove proton	Based on ModelSeed
284	rxn01208	Add proton	Based on ModelSeed

## Sheet: Changes_Alina
Note: "Code Line" corresponds to "Correcting_mass_charge_imbalances.ipynb"
Code Line	Model Object	Change	Justification
7	rxn10122	stoichiometric coefficients	Based on ModelSeed
9	cpd17051_c	Chemical formula	Based on ModelSeed residue from cpd14938
11	cpd17097_c	Chemical formula and charge	Balance based on participating metabolite cpd11669
13	rAB00001	Add proton	Based on MetaCyc
15	rxn13896	Add proton	Based on MetaCyc
17	rxn00190	Add proton	Based on MetaCyc
19	rxn00138	Add proton	Based on MetaCyc
21	rxn13788	Add proton	Based on MetaCyc
23	rxn10215	Add proton	Based on ModelSeed
25	rxn10218	Add proton	Based on ModelSeed
27	rxn10214	Add proton	Based on ModelSeed
29	rxn10219	Add proton	Based on ModelSeed
31	rxn10217	Add proton	Based on ModelSeed
33	rxn10216	Add proton	Based on ModelSeed
35	rxn10212	Add proton	Based on previous reactions (e.g., rxn10216)
37	rxn10213	Add proton	Based on previous reactions (e.g., rxn10216)
39	rxn10221	Add proton	Based on ModelSeed
41	rxn10224	Add proton	Based on ModelSeed
43	rxn08306	Add proton	Based on ModelSeed
45	rxn08307	Add proton	Based on ModelSeed
47	rxn08308	Add proton	Based on ModelSeed
49	rxn08310	Add proton	Based on ModelSeed
51	rxn08311	Add proton	Based on ModelSeed
53	rxn08312	Add proton	Based on ModelSeed
55	rxn10220	Add proton	Based on ModelSeed
57	rxn10225	Add proton	Based on ModelSeed
59	rxn10223	Add proton	Based on ModelSeed
61	rxn10222	Add proton	Based on ModelSeed
63	rxn00986	Set reaction direction, remove proton	Based on ModelSeed
65	rxn00416	Add proton	Based on MetaCyc
67	rxn11080	Add water and proton	Based on ModelSeed
69	rxn00065	Add proton	Based on ModelSeed
71	rxn13877	Add proton	Based on ModelSeed
73	rxn08309	Add proton	Based on ModelSeed
75	rPY00163	Remove proton	Inferred from imbalance
77	rPY00168	Remove proton	Inferred from imbalance
79	rxn00300	Add proton	Based on MetaCyc
81	rxn06280	Add proton	Based on ModelSeed
83	rxn09240	Add proton	Based on ModelSeed
85	rxn12848	Add proton	Based on ModelSeed
87	rxn12849	Add proton	Based on ModelSeed
89	rxn12850	Add proton	Based on ModelSeed
91	rxn12851	Add proton	Based on ModelSeed
93	rxn00711	Add proton	Based on ModelSeed
95	rxn06439	Add proton	Based on ModelSeed
97	rxn13804	Change ubiquinone to ubiquinone-8	Based on MetaCyc
99	cpd01015_e	Change charge	Based on ModelSeed
103	rxn00126	Add proton	Based on ModelSeed
105	rxn00791	Add proton	Based on ModelSeed
107	rxn00670	Remove proton	Based on ModelSeed
109	rxn13904	Add proton	Based on ModelSeed
111	rxn10090	Add proton	Based on ModelSeed
111	cpd03422_c	Change charge	Inferred from imbalance
113	rxn11544	Add proton	Based on ModelSeed
115	rxn08707	Add proton	Based on ModelSeed
117	rxn00139	Add proton	Based on ModelSeed
119	rxn06831	Add proton	Based on ModelSeed
119	cpd11451_c	Change formula	Based on MetaCyc
121	cpd00155_c	Change formula and charge	Based on BiGG
124	rxn13817	Change stoichiometric coefficients	Based on MetaCyc
126	rxn13815	Change stoichiometric coefficients	Based on MetaCyc
126	rxn13815	Remove proton	Based on KEGG
128	rxn06447	Add proton	Based on ModelSeed and e.g., reaction rxn06439
130	rxn05451	Add proton	Based on ModelSeed and imbalance
132	rxn05455	Add proton	Based on ModelSeed and imbalance
134	rxn05453	Add proton	Based on ModelSeed and imbalance
136	rxn05452	Add proton	Based on ModelSeed and imbalance
138	rxn05456	Add proton	Based on ModelSeed and imbalance
140	rxn05454	Add proton	Based on ModelSeed and imbalance
142	rxn05358	Add proton	Based on ModelSeed
144	rxn05408	Add proton	Based on ModelSeed
146	rxn05383	Add proton	Based on ModelSeed
148	rxn05459	Add proton	Based on ModelSeed
150	rxn05457	Add proton	Based on other reactions, e.g., rxn05459
152	rxn02405	Add proton	Based on ModelSeed
154	rxn00790	Add proton	Based on ModelSeed
156	rxn06937	Remove proton	Based on BiGG
158	cpd17048_c	Change charge	Inferred from participating metabolite cpd00869
160	cpd17079_c	Change charge	Inferred from participating metabolite cpd00869
162	cpd17052_c	Change charge	Inferred from participating metabolite cpd00870
164	cJB00124_c	Change formula	Inferred from imbalance
166	rxn13864	Change ubiquinone to ubiquinone-8	Based on MetaCyc
167	cpd00659_c	Change formula and charge	Based on ModelSeed
169	rxn13903	Add proton	Based on ModelSeed
173	rxn06443	Remove proton	Based on MetaCyc
175	rxn01434	Add proton	Based on MetaCyc
177	rxn13874	Remove proton	Based on ModelSeed
177	cpd17067_c	Change charge	Inferred from imbalance
179	rxn13889	Change stoichiometric coefficients	Based on MetaCyc
182	rxn05030	Add proton	Based on ModelSeed
184	cpd00134_c	Change formula and charge	Based on ModelSeed
187	rxn00947	Remove proton	Based on MetaCyc
189	cpd03126_c	Change formula and charge	Based on ModelSeed
191	cpd03113_c	Change formula and charge	Based on ModelSeed
193	cpd03114_c	Change formula and charge	Based on ModelSeed
195	rxn00917	Add proton	Based on MetaCyc
197	rxn06441	Remove proton	Based on MetaCyc
201	rxn01466	Add proton	Based on ModelSeed
203	rxn13826	Add proton	Based on previous reactions (e.g., rxn01466)
205	rxn13887	Change stoichiometric coefficients	Based on MetaCyc
208	rxn00792	Change reaction directionality, remove proton	Based on ModelSeed
210	rxn06448	Remove proton	Based on MetaCyc
212	rxn00789	Add proton	Based on ModelSeed
214	rxn02402	Remove proton	Based on ModelSeed
216	rxn00100	Add proton	Based on ModelSeed
218	rxn09037	Add protons	Based on ModelSeed
220	rxn05028	Add proton	Based on ModelSeed
222	rxn00915	Add proton	Based on ModelSeed
224	rxn00836	Add proton	Based on ModelSeed
226	rxn13816	Change stoichiometric coefficients	Based on MetaCyc
229	rxn01791	Add proton	Based on MetaCyc
231	rxn13894	Change stoichiometric coefficients	Based on MetaCyc
234	rxn06432	Remove proton	Based on MetaCyc
236	rxn12879	Add proton	Based on ModelSeed
238	rxn02834	Add proton	Based on MetaCyc
240	rxn13108	Remove oxygen	Inferred from imbalance
242	rxn09177	Add proton	Based on MetaCyc
244	rxn01519	Add proton	Based on MetaCyc
246	rxn01362	Add proton	Based on ModelSeed
248	rxn03893	Add proton	Based on ModelSeed
250	rxn05034	Add proton	Based on ModelSeed
252	rxn13818	Change stoichiometric coefficients	Based on MetaCyc
255	rxn13899	Add protons	Based on ModelSeed and inferred from imbalance
257	rxn13900	Add protons	Based on ModelSeed and inferred from imbalance
259	rxn13901	Add protons	Based on ModelSeed and inferred from imbalance
261	rxn13868	Add protons	Based on ModelSeed
263	rxn13876	Add proton	Based on ModelSeed
265	rxn01093	Remove proton	Based on ModelSeed
267	rxn05118	Remove proton	Based on ModelSeed
269	rxn13921	Add proton	Based on ModelSeed
271	rxn13825	Remove proton	Based on ModelSeed
273	rxn00695	Remove proton	Based on ModelSeed
275	rxn05964	Add proton	Based on ModelSeed
277	cpd11611_c	Change formula and charge	Based on ModelSeed
280	rxn05824	Add proton	Based on ModelSeed
282	rxn00735	Remove proton	Based on ModelSeed
284	rxn01208	Add proton	Based on ModelSeed
