# Supplementary material for: An updated genome-scale metabolic network reconstruction of Pseudomonas aeruginosa PA14 to characterize mucin-driven shifts in bacterial metabolism
Source: NPJ Syst Biol Appl. 2021 Oct 8;7:37. doi: 10.1038/s41540-021-00198-2 (PMC8501023; doi:10.1038/s41540-021-00198-2)
Supplement: Supplementary file 2 — Supplementary Data 2 [file 41540_2021_198_MOESM2_ESM.xlsx]

## Sheet: Media Formulations
ABTGC in silico formulation				LB in silico formulation				SCFM in silico formulation				Glucose Minimal in silico formulation
Metabolite Name	Met ID	Lower Bound		Metabolite Name	Met ID	Lower Bound		Metabolite Name	Met ID	Lower Bound		Metabolite Name	Met ID	Lower Bound
H2O	cpd00001_e	-1000		H2O	cpd00001_e	-1000		Oxygen	cpd00007_e	-20		H2O	cpd00001_e	-1000
H+	cpd00067_e	-1000		Phosphate	cpd00009_e	-1000		H2O	cpd00001_e	-10		Phosphate	cpd00009_e	-1000
Phosphate	cpd00009_e	-1000		CO2	cpd00011_e	-1000		Phosphate	cpd00009_e	-10		CO2	cpd00011_e	-1000
CO2	cpd00011_e	-1000		Fe2+	cpd00021_e	-1000		CO2	cpd00011_e	-10		Fe2+	cpd00021_e	-1000
Fe2+	cpd00021_e	-1000		Zn2+	cpd00034_e	-1000		Fe2+	cpd00021_e	-10		Mn2+	cpd00030_e	-1000
Mg	cpd00254_e	-1000		Sulfate	cpd00048_e	-1000		L-Glutamate	cpd00023_e	-10		Zn2+	cpd00034_e	-1000
Ca2+	cpd00063_e	-1000		Cu2+	cpd00058_e	-1000		D-Glucose	cpd00027_e	-10		Sulfate	cpd00048_e	-1000
Cl-	cpd00099_e	-1000		K+	cpd00205_e	-1000		Glycine	cpd00033_e	-10		Cu2+	cpd00058_e	-1000
NH3	cpd00013_e	-1000		Mg	cpd00254_e	-1000		L-Alanine	cpd00035_e	-10		H+	cpd00067_e	-1000
Na+	cpd00971_e	-1000		Na+	cpd00971_e	-1000		L-Lysine	cpd00039_e	-10		Co2+	cpd00149_e	-1000
K+	cpd00205_e	-1000		Cd2+	cpd01012_e	-1000		L-Aspartate	cpd00041_e	-10		K+	cpd00205_e	-1000
Sulfate	cpd00048_e	-1000		H+	cpd00067_e'	-1000		Sulfate	cpd00048_e	-10		Mg	cpd00254_e	-1000
Oxygen	cpd00007_e	-20		Oxygen	cpd00007_e	-20		L-Arginine	cpd00051_e	-10		nitrogen	cpd00528_e	-1000
D-glucose	cpd00027_e	-10		L-Glutamate	cpd00023_e	-10		L-Serine	cpd00054_e	-10		Na+	cpd00971_e	-1000
L-Alanine	cpd00035_e	-10		D-Glucose	cpd00027_e	-10		L-Methionine	cpd00060_e	-10		NH3	cpd00013_e	-1000
L-Arginine	cpd00051_e	-10		Glycine	cpd00033_e	-10		Ornithine	cpd00064_e	-10		Cd2+	cpd01012_e	-1000
L-Asparagine	cpd00132_e	-10		L-Alanine	cpd00035_e	-10		L-Tryptophan	cpd00065_e	-10		fe3	cpd10516_e	-1000
L-Aspartate	cpd00041_e	-10		L-Lysine	cpd00039_e	-10		L-Phenylalanine	cpd00066_e	-10		Ni2+	cpd00244_e'	-1000
L-Cysteine	cpd00084_e	-10		L-Aspartate	cpd00041_e	-10		H+	cpd00067_e	-10		Oxygen	cpd00007_e	-20
L-Glutamine	cpd00053_e	-10		L-Arginine	cpd00051_e	-10		L-Tyrosine	cpd00069_e	-10		Glucose	cpd00027_e	-10
L-Glutamate	cpd00023_e	-10		L-Serine	cpd00054_e	-10		L-Cysteine	cpd00084_e	-10
Glycine	cpd00033_e	-10		L-Methionine	cpd00060_e	-10		L-Leucine	cpd00107_e	-10
L-Histidine	cpd00119_e	-10		L-Tryptophan	cpd00065_e	-10		L-Histidine	cpd00119_e	-10
L-Isoleucine	cpd00322_e	-10		L-Phenylalanine	cpd00066_e	-10		L-Proline	cpd00129_e	-10
L-Leucine	cpd00107_e	-10		L-Tyrosine	cpd00069_e	-10		L-Valine	cpd00156_e	-10
L-Lysine	cpd00039_e	-10		L-Cysteine	cpd00084_e	-10		D-Lactate	cpd00221_e	-10
L-Phenylalanine	cpd00066_e	-10		L-Leucine	cpd00107_e	-10		L-Threonine	cpd00161_e	-10
L-Proline	cpd00129_e	-10		L-Histidine	cpd00119_e	-10		K+	cpd00205_e	-10
L-Serine	cpd00054_e	-10		L-Proline	cpd00129_e	-10		Nitrate	cpd00209_e	-10
L-Threonine	cpd00161_e	-10		L-Valine	cpd00156_e	-10		Mg	cpd00254_e	-10
L-Tyrosine	cpd00069_e	-10		L-Threonine	cpd00161_e	-10		L-Isoleucine	cpd00322_e	-10
L-Valine	cpd00156_e	-10		Thiamin	cpd00305_e	-10		Na+	cpd00971_e	-10
Thiamine	cpd00305_e	-10		L-Isoleucine	cpd00322_e	-10		NH3	cpd00013_e	-10
				Uracil	cpd00092_e	-10
				Cytosine	cpd00307_e	-10
				L-5'-Deoxyadenosine	cpd03091_e	-10
