# Supplementary material for: An updated genome-scale metabolic network reconstruction of Pseudomonas aeruginosa PA14 to characterize mucin-driven shifts in bacterial metabolism
Source: NPJ Syst Biol Appl. 2021 Oct 8;7:37. doi: 10.1038/s41540-021-00198-2 (PMC8501023; doi:10.1038/s41540-021-00198-2)
Supplement: Supplementary file 3 — Supplementary Data 3 [file 41540_2021_198_MOESM3_ESM.xlsx]

## Sheet: All
Metabolite ID	Carbon Source Name	In Vitro	iPau1129	iPau21
cpd00489	4-Hydroxyphenylacetate	Growth	No growth	Growth
cpd00266	Carnitine	Growth	No growth	Growth
cpd00222	GLCN	Growth	No growth	Growth
cpd11592	gly-glu-L	Growth	No growth	Growth
cpd11588	gly-pro-L	Growth	No growth	Growth
cpd00477	N-Acetyl-L-glutamate	Growth	No growth	Growth
cpd00141	Propionate	Growth	No growth	Growth
cpd00851	trans-4-Hydroxy-L-proline	Growth	No growth	Growth
cpd00024	2-Oxoglutarate	Growth	Growth	Growth
cpd00136	4-Hydroxybenzoate	Growth	Growth	Growth
cpd00029	Acetate	Growth	Growth	Growth
cpd00182	Adenosine	Growth	Growth	Growth
cpd00162	Aminoethanol	Growth	Growth	Growth
cpd00137	Citrate	Growth	Growth	Growth
cpd00117	D-Alanine	Growth	Growth	Growth
cpd00082	D-Fructose	Growth	Growth	Growth
cpd00027	D-Glucose	Growth	Growth	Growth
cpd00314	D-Mannitol	Growth	Growth	Growth
cpd00106	Fumarate	Growth	Growth	Growth
cpd00281	GABA	Growth	Growth	Growth
cpd00100	Glycerol	Growth	Growth	Growth
cpd00080	Glycerol-3-phosphate	Growth	Growth	Growth
cpd00033	Glycine	Growth	Growth	Growth
cpd00380	Itaconate	Growth	Growth	Growth
cpd00035	L-Alanine	Growth	Growth	Growth
cpd00051	L-Arginine	Growth	Growth	Growth
cpd00132	L-Asparagine	Growth	Growth	Growth
cpd00041	L-Aspartate	Growth	Growth	Growth
cpd00023	L-Glutamate	Growth	Growth	Growth
cpd00053	L-Glutamine	Growth	Growth	Growth
cpd00119	L-Histidine	Growth	Growth	Growth
cpd00322	L-Isoleucine	Growth	Growth	Growth
cpd00159	L-Lactate	Growth	Growth	Growth
cpd00107	L-Leucine	Growth	Growth	Growth
cpd00130	L-Malate	Growth	Growth	Growth
cpd00066	L-Phenylalanine	Growth	Growth	Growth
cpd00129	L-Proline	Growth	Growth	Growth
cpd00054	L-Serine	Growth	Growth	Growth
cpd00308	Malonate	Growth	Growth	Growth
cpd00064	Ornithine	Growth	Growth	Growth
cpd00118	Putrescine	Growth	Growth	Growth
cpd00020	Pyruvate	Growth	Growth	Growth
cpd00036	Succinate	Growth	Growth	Growth
cpd00386	D-Malate	No growth	Growth	No growth
cpd01949	(SS)-23-Butanediol	No growth	No growth	No growth
cpd00094	2-Oxobutyrate	No growth	No growth	No growth
cpd03320	3-Hydroxyphenylacetate	No growth	No growth	No growth
cpd00142	Acetoacetate	No growth	No growth	No growth
cpd00361	ACTN	No growth	No growth	No growth
cpd00361	ACTN	No growth	No growth	No growth
cpd01262	Amylotriose	No growth	No growth	No growth
cpd00158	CELB	No growth	No growth	No growth
cpd00072	D-fructose-6-phosphate	No growth	No growth	No growth
cpd00280	D-Galacturonate	No growth	No growth	No growth
cpd00609	D-Glucarate	No growth	No growth	No growth
cpd00079	D-glucose-6-phosphate	No growth	No growth	No growth
cpd00138	D-Mannose	No growth	No growth	No growth
cpd00652	D-Mucic - acid	No growth	No growth	No growth
cpd00294	dAMP	No growth	No growth	No growth
cpd00047	Formate	No growth	No growth	No growth
cpd00089	Glucose-1-phosphate	No growth	No growth	No growth
cpd00164	Glucuronate	No growth	No growth	No growth
cpd11589	gly-asp-L	No growth	No growth	No growth
cpd00155	Glycogen	No growth	No growth	No growth
cpd00139	Glycolate	No growth	No growth	No growth
cpd00040	Glyoxalate	No growth	No growth	No growth
cpd00224	L-Arabinose	No growth	No growth	No growth
cpd00227	L-Homoserine	No growth	No growth	No growth
cpd00121	L-Inositol	No growth	No growth	No growth
cpd00060	L-Methionine	No growth	No growth	No growth
cpd00156	L-Valine	No growth	No growth	No growth
cpd00179	Maltose	No growth	No growth	No growth
cpd00599	salicylate	No growth	No growth	No growth
cpd00588	Sorbitol	No growth	No growth	No growth
cpd00666	Tartrate	No growth	No growth	No growth
cpd00666	Tartrate	No growth	No growth	No growth
cpd00666	Tartrate	No growth	No growth	No growth
cpd00184	Thymidine	No growth	No growth	No growth
cpd01242	Thyminose	No growth	No growth	No growth
cpd00794	TRHL	No growth	No growth	No growth
cpd00154	Xylose	No growth	No growth	No growth
cpd00477	N-Acetyl-L-glutamate	Growth	No growth	Growth
cpd11592	gly-glu-L	Growth	No growth	Growth
cpd11588	gly-pro-L	Growth	No growth	Growth
cpd00851	trans-4-Hydroxy-L-proline	Growth	No growth	Growth
cpd00266	Carnitine	Growth	No growth	Growth
cpd00222	GLCN	Growth	No growth	Growth
cpd00489	4-Hydroxyphenylacetate	Growth	No growth	Growth
cpd00141	Propionate	Growth	No growth	Growth
cpd01502	Citraconate	No growth	No growth	Growth
cpd00105	D-Ribose	No growth	Growth	Growth
cpd00550	D-Serine	No growth	Growth	Growth
cpd00246	Inosine	No growth	Growth	Growth
cpd00161	L-Threonine	No growth	Growth	Growth
cpd00797	(R)-3-Hydroxybutanoate	Growth	No growth	No growth
cpd00211	Butyrate	Growth	No growth	No growth
cpd11585	L-alanylglycine	Growth	No growth	No growth
cpd00039	L-Lysine	Growth	No growth	No growth
cpd00249	Uridine	Growth	No growth	No growth

## Sheet: Growth
Metabolite ID	Carbon Source Name	In Vitro	iPau1129	iPau21
cpd00489	4-Hydroxyphenylacetate	Growth	No growth	Growth
cpd00266	Carnitine	Growth	No growth	Growth
cpd00222	GLCN	Growth	No growth	Growth
cpd11592	gly-glu-L	Growth	No growth	Growth
cpd11588	gly-pro-L	Growth	No growth	Growth
cpd00477	N-Acetyl-L-glutamate	Growth	No growth	Growth
cpd00141	Propionate	Growth	No growth	Growth
cpd00851	trans-4-Hydroxy-L-proline	Growth	No growth	Growth
cpd00024	2-Oxoglutarate	Growth	Growth	Growth
cpd00136	4-Hydroxybenzoate	Growth	Growth	Growth
cpd00029	Acetate	Growth	Growth	Growth
cpd00182	Adenosine	Growth	Growth	Growth
cpd00162	Aminoethanol	Growth	Growth	Growth
cpd00137	Citrate	Growth	Growth	Growth
cpd00117	D-Alanine	Growth	Growth	Growth
cpd00082	D-Fructose	Growth	Growth	Growth
cpd00027	D-Glucose	Growth	Growth	Growth
cpd00314	D-Mannitol	Growth	Growth	Growth
cpd00106	Fumarate	Growth	Growth	Growth
cpd00281	GABA	Growth	Growth	Growth
cpd00100	Glycerol	Growth	Growth	Growth
cpd00080	Glycerol-3-phosphate	Growth	Growth	Growth
cpd00033	Glycine	Growth	Growth	Growth
cpd00380	Itaconate	Growth	Growth	Growth
cpd00035	L-Alanine	Growth	Growth	Growth
cpd00051	L-Arginine	Growth	Growth	Growth
cpd00132	L-Asparagine	Growth	Growth	Growth
cpd00041	L-Aspartate	Growth	Growth	Growth
cpd00023	L-Glutamate	Growth	Growth	Growth
cpd00053	L-Glutamine	Growth	Growth	Growth
cpd00119	L-Histidine	Growth	Growth	Growth
cpd00322	L-Isoleucine	Growth	Growth	Growth
cpd00159	L-Lactate	Growth	Growth	Growth
cpd00107	L-Leucine	Growth	Growth	Growth
cpd00130	L-Malate	Growth	Growth	Growth
cpd00066	L-Phenylalanine	Growth	Growth	Growth
cpd00129	L-Proline	Growth	Growth	Growth
cpd00054	L-Serine	Growth	Growth	Growth
cpd00308	Malonate	Growth	Growth	Growth
cpd00064	Ornithine	Growth	Growth	Growth
cpd00118	Putrescine	Growth	Growth	Growth
cpd00020	Pyruvate	Growth	Growth	Growth
cpd00036	Succinate	Growth	Growth	Growth

## Sheet: No Growth
Metabolite ID	Carbon Source Name	In Vitro	iPau1129	iPau21
cpd00386	D-Malate	No growth	Growth	No growth
cpd01949	(SS)-23-Butanediol	No growth	No growth	No growth
cpd00094	2-Oxobutyrate	No growth	No growth	No growth
cpd03320	3-Hydroxyphenylacetate	No growth	No growth	No growth
cpd00142	Acetoacetate	No growth	No growth	No growth
cpd00361	ACTN	No growth	No growth	No growth
cpd00361	ACTN	No growth	No growth	No growth
cpd01262	Amylotriose	No growth	No growth	No growth
cpd00158	CELB	No growth	No growth	No growth
cpd00072	D-fructose-6-phosphate	No growth	No growth	No growth
cpd00280	D-Galacturonate	No growth	No growth	No growth
cpd00609	D-Glucarate	No growth	No growth	No growth
cpd00079	D-glucose-6-phosphate	No growth	No growth	No growth
cpd00138	D-Mannose	No growth	No growth	No growth
cpd00652	D-Mucic - acid	No growth	No growth	No growth
cpd00294	dAMP	No growth	No growth	No growth
cpd00047	Formate	No growth	No growth	No growth
cpd00089	Glucose-1-phosphate	No growth	No growth	No growth
cpd00164	Glucuronate	No growth	No growth	No growth
cpd11589	gly-asp-L	No growth	No growth	No growth
cpd00155	Glycogen	No growth	No growth	No growth
cpd00139	Glycolate	No growth	No growth	No growth
cpd00040	Glyoxalate	No growth	No growth	No growth
cpd00224	L-Arabinose	No growth	No growth	No growth
cpd00227	L-Homoserine	No growth	No growth	No growth
cpd00121	L-Inositol	No growth	No growth	No growth
cpd00060	L-Methionine	No growth	No growth	No growth
cpd00156	L-Valine	No growth	No growth	No growth
cpd00179	Maltose	No growth	No growth	No growth
cpd00599	salicylate	No growth	No growth	No growth
cpd00588	Sorbitol	No growth	No growth	No growth
cpd00666	Tartrate	No growth	No growth	No growth
cpd00666	Tartrate	No growth	No growth	No growth
cpd00666	Tartrate	No growth	No growth	No growth
cpd00184	Thymidine	No growth	No growth	No growth
cpd01242	Thyminose	No growth	No growth	No growth
cpd00794	TRHL	No growth	No growth	No growth
cpd00154	Xylose	No growth	No growth	No growth

## Sheet: Incorrect
Metabolite ID	Carbon Source Name	In Vitro	iPau1129	iPau21
cpd01502	Citraconate	No growth	No growth	Growth
cpd00105	D-Ribose	No growth	Growth	Growth
cpd00550	D-Serine	No growth	Growth	Growth
cpd00246	Inosine	No growth	Growth	Growth
cpd00161	L-Threonine	No growth	Growth	Growth
cpd00797	(R)-3-Hydroxybutanoate	Growth	No growth	No growth
cpd00211	Butyrate	Growth	No growth	No growth
cpd11585	L-alanylglycine	Growth	No growth	No growth
cpd00039	L-Lysine	Growth	No growth	No growth
cpd00249	Uridine	Growth	No growth	No growth
