# Supplementary material for: An updated genome-scale metabolic network reconstruction of Pseudomonas aeruginosa PA14 to characterize mucin-driven shifts in bacterial metabolism
Source: NPJ Syst Biol Appl. 2021 Oct 8;7:37. doi: 10.1038/s41540-021-00198-2 (PMC8501023; doi:10.1038/s41540-021-00198-2)
Supplement: Supplementary file 4 — Supplementary Data 4 [file 41540_2021_198_MOESM4_ESM.xlsx]

## Sheet: All
Gene Name	In Vitro	iPau21
PA14_23860	Essential	Essential
PA14_25660	Essential	Essential
PA14_17290	Essential	Essential
PA14_69440	Essential	Essential
PA14_15310	Essential	Essential
PA14_17220	Essential	Essential
PA14_61710	Essential	Essential
PA14_62850	Essential	Essential
PA14_64100	Essential	Essential
PA14_57410	Essential	Essential
PA14_66550	Essential	Essential
PA14_41350	Essential	Essential
PA14_57500	Essential	Essential
PA14_25550	Essential	Essential
PA14_73170	Essential	Essential
PA14_17270	Essential	Essential
PA14_17120	Essential	Essential
PA14_41400	Essential	Essential
PA14_04580	Essential	Essential
PA14_61580	Essential	Essential
PA14_30670	Essential	Essential
PA14_43680	Essential	Essential
PA14_17080	Essential	Essential
PA14_66900	Essential	Essential
PA14_04310	Essential	Essential
PA14_60330	Essential	Essential
PA14_17190	Essential	Essential
PA14_65500	Essential	Essential
PA14_64110	Essential	Essential
PA14_57390	Essential	Essential
PA14_66610	Essential	Essential
PA14_14880	Essential	Essential
PA14_23560	Essential	Essential
PA14_23800	Essential	Essential
PA14_57340	Essential	Essential
PA14_30110	Essential	Essential
PA14_65960	Essential	Essential
PA14_62940	Essential	Essential
PA14_23320	Essential	Essential
PA14_17210	Essential	Essential
PA14_61660	Essential	Essential
PA14_25530	Essential	Essential
PA14_57330	Essential	Essential
PA14_07910	Essential	Essential
PA14_07590	Essential	Essential
PA14_66060	Essential	Essential
PA14_25510	Essential	Essential
PA14_04480	Essential	Essential
PA14_66230	Essential	Essential
PA14_16950	Essential	Essential
PA14_51270	Essential	Essential
PA14_08400	Essential	Essential
PA14_61750	Essential	Essential
PA14_23220	Essential	Essential
PA14_14820	Essential	Essential
PA14_69450	Essential	Essential
PA14_68200	Essential	Essential
PA14_11550	Essential	Essential
PA14_17130	Essential	Essential
PA14_57380	Essential	Essential
PA14_44710	Nonessential	Nonessential
PA14_09710	Nonessential	Nonessential
PA14_33860	Nonessential	Nonessential
PA14_71030	Nonessential	Nonessential
PA14_71500	Nonessential	Nonessential
PA14_60730	Nonessential	Nonessential
PA14_58220	Nonessential	Nonessential
PA14_60270	Nonessential	Nonessential
PA14_38460	Nonessential	Nonessential
PA14_05080	Nonessential	Nonessential
PA14_71410	Nonessential	Nonessential
PA14_10900	Nonessential	Nonessential
PA14_52150	Nonessential	Nonessential
PA14_02330	Nonessential	Nonessential
PA14_05200	Nonessential	Nonessential
PA14_32110	Nonessential	Nonessential
PA14_06830	Nonessential	Nonessential
PA14_11760	Nonessential	Nonessential
PA14_71740	Nonessential	Nonessential
PA14_70920	Nonessential	Nonessential
PA14_66820	Nonessential	Nonessential
PA14_54150	Nonessential	Nonessential
PA14_07900	Nonessential	Nonessential
PA14_52660	Nonessential	Nonessential
PA14_67770	Nonessential	Nonessential
PA14_23370	Nonessential	Nonessential
PA14_13800	Nonessential	Nonessential
PA14_24780	Nonessential	Nonessential
PA14_68890	Nonessential	Nonessential
PA14_54940	Nonessential	Nonessential
PA14_04110	Nonessential	Nonessential
PA14_06600	Nonessential	Nonessential
PA14_43970	Nonessential	Nonessential
PA14_20650	Nonessential	Nonessential
PA14_03950	Nonessential	Nonessential
PA14_05690	Nonessential	Nonessential
PA14_05310	Nonessential	Nonessential
PA14_34790	Nonessential	Nonessential
PA14_36120	Nonessential	Nonessential
PA14_51990	Nonessential	Nonessential
PA14_72780	Nonessential	Nonessential
PA14_68370	Nonessential	Nonessential
PA14_09600	Nonessential	Nonessential
PA14_67310	Nonessential	Nonessential
PA14_52840	Nonessential	Nonessential
PA14_44210	Nonessential	Nonessential
PA14_71260	Nonessential	Nonessential
PA14_10650	Nonessential	Nonessential
PA14_68920	Nonessential	Nonessential
PA14_46240	Nonessential	Nonessential
PA14_38470	Nonessential	Nonessential
PA14_69850	Nonessential	Nonessential
PA14_02990	Nonessential	Nonessential
PA14_14060	Nonessential	Nonessential
PA14_26500	Nonessential	Nonessential
PA14_22050	Nonessential	Nonessential
PA14_29890	Nonessential	Nonessential
PA14_24960	Nonessential	Nonessential
PA14_61680	Nonessential	Nonessential
PA14_35460	Nonessential	Nonessential
PA14_16070	Nonessential	Nonessential
PA14_41640	Nonessential	Nonessential
PA14_23450	Nonessential	Nonessential
PA14_09450	Nonessential	Nonessential
PA14_43460	Nonessential	Nonessential
PA14_55740	Nonessential	Nonessential
PA14_34280	Nonessential	Nonessential
PA14_34340	Nonessential	Nonessential
PA14_03880	Nonessential	Nonessential
PA14_71140	Nonessential	Nonessential
PA14_68870	Nonessential	Nonessential
PA14_72510	Nonessential	Nonessential
PA14_32270	Nonessential	Nonessential
PA14_47840	Nonessential	Nonessential
PA14_43110	Nonessential	Nonessential
PA14_36840	Nonessential	Nonessential
PA14_24290	Nonessential	Nonessential
PA14_49840	Nonessential	Nonessential
PA14_52870	Nonessential	Nonessential
PA14_62570	Nonessential	Nonessential
PA14_18120	Nonessential	Nonessential
PA14_41130	Nonessential	Nonessential
PA14_47280	Nonessential	Nonessential
PA14_18740	Nonessential	Nonessential
PA14_09290	Nonessential	Nonessential
PA14_32230	Nonessential	Nonessential
PA14_51050	Nonessential	Nonessential
PA14_23080	Nonessential	Nonessential
PA14_23210	Nonessential	Nonessential
PA14_68070	Nonessential	Nonessential
PA14_31970	Nonessential	Nonessential
PA14_48000	Nonessential	Nonessential
PA14_35270	Nonessential	Nonessential
PA14_47860	Nonessential	Nonessential
PA14_66380	Nonessential	Nonessential
PA14_69170	Nonessential	Nonessential
PA14_10590	Nonessential	Nonessential
PA14_23390	Nonessential	Nonessential
PA14_54040	Nonessential	Nonessential
PA14_06720	Nonessential	Nonessential
PA14_44740	Nonessential	Nonessential
PA14_02550	Nonessential	Nonessential
PA14_63990	Nonessential	Nonessential
PA14_37965	Nonessential	Nonessential
PA14_22690	Nonessential	Nonessential
PA14_46970	Nonessential	Nonessential
PA14_22980	Nonessential	Nonessential
PA14_39280	Nonessential	Nonessential
PA14_73240	Nonessential	Nonessential
PA14_26400	Nonessential	Nonessential
PA14_51420	Nonessential	Nonessential
PA14_52210	Nonessential	Nonessential
PA14_09220	Nonessential	Nonessential
PA14_23440	Nonessential	Nonessential
PA14_62910	Nonessential	Nonessential
PA14_03810	Nonessential	Nonessential
PA14_71000	Nonessential	Nonessential
PA14_36050	Nonessential	Nonessential
PA14_38510	Nonessential	Nonessential
PA14_23250	Nonessential	Nonessential
PA14_23930	Nonessential	Nonessential
PA14_36220	Nonessential	Nonessential
PA14_69140	Nonessential	Nonessential
PA14_23380	Nonessential	Nonessential
PA14_34390	Nonessential	Nonessential
PA14_66840	Nonessential	Nonessential
PA14_47850	Nonessential	Nonessential
PA14_36270	Nonessential	Nonessential
PA14_66680	Nonessential	Nonessential
PA14_02900	Nonessential	Nonessential
PA14_18480	Nonessential	Nonessential
PA14_19900	Nonessential	Nonessential
PA14_53290	Nonessential	Nonessential
PA14_47720	Nonessential	Nonessential
PA14_46070	Nonessential	Nonessential
PA14_18610	Nonessential	Nonessential
PA14_10260	Nonessential	Nonessential
PA14_32650	Nonessential	Nonessential
PA14_65370	Nonessential	Nonessential
PA14_03000	Nonessential	Nonessential
PA14_62620	Nonessential	Nonessential
PA14_02850	Nonessential	Nonessential
PA14_07930	Nonessential	Nonessential
PA14_68900	Nonessential	Nonessential
PA14_19350	Nonessential	Nonessential
PA14_38860	Nonessential	Nonessential
PA14_40890	Nonessential	Nonessential
PA14_47670	Nonessential	Nonessential
PA14_39590	Nonessential	Nonessential
PA14_06500	Nonessential	Nonessential
PA14_67260	Nonessential	Nonessential
PA14_10550	Nonessential	Nonessential
PA14_35890	Nonessential	Nonessential
PA14_48440	Nonessential	Nonessential
PA14_36230	Nonessential	Nonessential
PA14_56340	Nonessential	Nonessential
PA14_52900	Nonessential	Nonessential
PA14_53470	Nonessential	Nonessential
PA14_62130	Nonessential	Nonessential
PA14_20560	Nonessential	Nonessential
PA14_64900	Nonessential	Nonessential
PA14_71460	Nonessential	Nonessential
PA14_03030	Nonessential	Nonessential
PA14_40470	Nonessential	Nonessential
PA14_60120	Nonessential	Nonessential
PA14_26220	Nonessential	Nonessential
PA14_07700	Nonessential	Nonessential
PA14_71990	Nonessential	Nonessential
PA14_54910	Nonessential	Nonessential
PA14_08360	Nonessential	Nonessential
PA14_03830	Nonessential	Nonessential
PA14_14100	Nonessential	Nonessential
PA14_35490	Nonessential	Nonessential
PA14_64290	Nonessential	Nonessential
PA14_52690	Nonessential	Nonessential
PA14_12410	Nonessential	Nonessential
PA14_02640	Nonessential	Nonessential
PA14_64390	Nonessential	Nonessential
PA14_70140	Nonessential	Nonessential
PA14_00440	Nonessential	Nonessential
PA14_51040	Nonessential	Nonessential
PA14_19100	Nonessential	Nonessential
PA14_36810	Nonessential	Nonessential
PA14_18520	Nonessential	Nonessential
PA14_49130	Nonessential	Nonessential
PA14_71530	Nonessential	Nonessential
PA14_41510	Nonessential	Nonessential
PA14_17860	Nonessential	Nonessential
PA14_73310	Nonessential	Nonessential
PA14_52850	Nonessential	Nonessential
PA14_07870	Nonessential	Nonessential
PA14_39350	Nonessential	Nonessential
PA14_72640	Nonessential	Nonessential
PA14_02450	Nonessential	Nonessential
PA14_71220	Nonessential	Nonessential
PA14_04240	Nonessential	Nonessential
PA14_64870	Nonessential	Nonessential
PA14_18510	Nonessential	Nonessential
PA14_44800	Nonessential	Nonessential
PA14_67880	Nonessential	Nonessential
PA14_32240	Nonessential	Nonessential
PA14_54520	Nonessential	Nonessential
PA14_68090	Nonessential	Nonessential
PA14_10250	Nonessential	Nonessential
PA14_56680	Nonessential	Nonessential
PA14_61460	Nonessential	Nonessential
PA14_04230	Nonessential	Nonessential
PA14_69430	Nonessential	Nonessential
PA14_71910	Nonessential	Nonessential
PA14_72690	Nonessential	Nonessential
PA14_44970	Nonessential	Nonessential
PA14_13590	Nonessential	Nonessential
PA14_29410	Nonessential	Nonessential
PA14_72630	Nonessential	Nonessential
PA14_72850	Nonessential	Nonessential
PA14_50530	Nonessential	Nonessential
PA14_42230	Nonessential	Nonessential
PA14_13430	Nonessential	Nonessential
PA14_10610	Nonessential	Nonessential
PA14_21160	Nonessential	Nonessential
PA14_01660	Nonessential	Nonessential
PA14_66310	Nonessential	Nonessential
PA14_34410	Nonessential	Nonessential
PA14_01580	Nonessential	Nonessential
PA14_71970	Nonessential	Nonessential
PA14_15820	Nonessential	Nonessential
PA14_16360	Nonessential	Nonessential
PA14_11190	Nonessential	Nonessential
PA14_10630	Nonessential	Nonessential
PA14_40670	Nonessential	Nonessential
PA14_66330	Nonessential	Nonessential
PA14_66040	Nonessential	Nonessential
PA14_57800	Nonessential	Nonessential
PA14_46470	Nonessential	Nonessential
PA14_38850	Nonessential	Nonessential
PA14_43400	Nonessential	Nonessential
PA14_48570	Nonessential	Nonessential
PA14_29970	Nonessential	Nonessential
PA14_05840	Nonessential	Nonessential
PA14_58420	Nonessential	Nonessential
PA14_18275	Nonessential	Nonessential
PA14_05270	Nonessential	Nonessential
PA14_67920	Nonessential	Nonessential
PA14_52700	Nonessential	Nonessential
PA14_01250	Nonessential	Nonessential
PA14_17610	Nonessential	Nonessential
PA14_69670	Nonessential	Nonessential
PA14_70950	Nonessential	Nonessential
PA14_52050	Nonessential	Nonessential
PA14_23410	Nonessential	Nonessential
PA14_10640	Nonessential	Nonessential
PA14_47100	Nonessential	Nonessential
PA14_46930	Nonessential	Nonessential
PA14_13810	Nonessential	Nonessential
PA14_36960	Nonessential	Nonessential
PA14_39880	Nonessential	Nonessential
PA14_57540	Nonessential	Nonessential
PA14_35920	Nonessential	Nonessential
PA14_41670	Nonessential	Nonessential
PA14_50560	Nonessential	Nonessential
PA14_66940	Nonessential	Nonessential
PA14_33010	Nonessential	Nonessential
PA14_34360	Nonessential	Nonessential
PA14_57570	Nonessential	Nonessential
PA14_66350	Nonessential	Nonessential
PA14_67350	Nonessential	Nonessential
PA14_67440	Nonessential	Nonessential
PA14_57190	Nonessential	Nonessential
PA14_60710	Nonessential	Nonessential
PA14_02580	Nonessential	Nonessential
PA14_02070	Nonessential	Nonessential
PA14_29990	Nonessential	Nonessential
PA14_17960	Nonessential	Nonessential
PA14_67970	Nonessential	Nonessential
PA14_67320	Nonessential	Nonessential
PA14_37340	Nonessential	Nonessential
PA14_11030	Nonessential	Nonessential
PA14_09270	Nonessential	Nonessential
PA14_19580	Nonessential	Nonessential
PA14_52460	Nonessential	Nonessential
PA14_43380	Nonessential	Nonessential
PA14_48470	Nonessential	Nonessential
PA14_56240	Nonessential	Nonessential
PA14_11130	Nonessential	Nonessential
PA14_45170	Nonessential	Nonessential
PA14_18970	Nonessential	Nonessential
PA14_36690	Nonessential	Nonessential
PA14_41530	Nonessential	Nonessential
PA14_17320	Nonessential	Nonessential
PA14_04220	Nonessential	Nonessential
PA14_14010	Nonessential	Nonessential
PA14_34050	Nonessential	Nonessential
PA14_35500	Nonessential	Nonessential
PA14_22000	Nonessential	Nonessential
PA14_29930	Nonessential	Nonessential
PA14_49870	Nonessential	Nonessential
PA14_51410	Nonessential	Nonessential
PA14_08340	Nonessential	Nonessential
PA14_43440	Nonessential	Nonessential
PA14_02340	Nonessential	Nonessential
PA14_45430	Nonessential	Nonessential
PA14_17620	Nonessential	Nonessential
PA14_61040	Nonessential	Nonessential
PA14_11810	Nonessential	Nonessential
PA14_73290	Nonessential	Nonessential
PA14_38840	Nonessential	Nonessential
PA14_45190	Nonessential	Nonessential
PA14_18580	Nonessential	Nonessential
PA14_05460	Nonessential	Nonessential
PA14_52990	Nonessential	Nonessential
PA14_19130	Nonessential	Nonessential
PA14_41010	Nonessential	Nonessential
PA14_39640	Nonessential	Nonessential
PA14_20140	Nonessential	Nonessential
PA14_71800	Nonessential	Nonessential
PA14_22990	Nonessential	Nonessential
PA14_35940	Nonessential	Nonessential
PA14_61480	Nonessential	Nonessential
PA14_18140	Nonessential	Nonessential
PA14_39970	Nonessential	Nonessential
PA14_63580	Nonessential	Nonessential
PA14_52750	Nonessential	Nonessential
PA14_64890	Nonessential	Nonessential
PA14_68780	Nonessential	Nonessential
PA14_18430	Nonessential	Nonessential
PA14_64960	Nonessential	Nonessential
PA14_20330	Nonessential	Nonessential
PA14_23460	Nonessential	Nonessential
PA14_19050	Nonessential	Nonessential
PA14_06750	Nonessential	Nonessential
PA14_18300	Nonessential	Nonessential
PA14_23170	Nonessential	Nonessential
PA14_52790	Nonessential	Nonessential
PA14_69925	Nonessential	Nonessential
PA14_64860	Nonessential	Nonessential
PA14_21370	Nonessential	Nonessential
PA14_18565	Nonessential	Nonessential
PA14_25580	Nonessential	Nonessential
PA14_23840	Nonessential	Nonessential
PA14_49760	Nonessential	Nonessential
PA14_13780	Nonessential	Nonessential
PA14_38690	Nonessential	Nonessential
PA14_28650	Nonessential	Nonessential
PA14_53800	Nonessential	Nonessential
PA14_51390	Nonessential	Nonessential
PA14_19370	Nonessential	Nonessential
PA14_03550	Nonessential	Nonessential
PA14_07940	Nonessential	Nonessential
PA14_72590	Nonessential	Nonessential
PA14_54620	Nonessential	Nonessential
PA14_02570	Nonessential	Nonessential
PA14_51150	Nonessential	Nonessential
PA14_62600	Nonessential	Nonessential
PA14_15700	Nonessential	Nonessential
PA14_06660	Nonessential	Nonessential
PA14_33630	Nonessential	Nonessential
PA14_08480	Nonessential	Nonessential
PA14_45940	Nonessential	Nonessential
PA14_72870	Nonessential	Nonessential
PA14_53970	Nonessential	Nonessential
PA14_07600	Nonessential	Nonessential
PA14_25970	Nonessential	Nonessential
PA14_68850	Nonessential	Nonessential
PA14_31760	Nonessential	Nonessential
PA14_64280	Nonessential	Nonessential
PA14_11690	Nonessential	Nonessential
PA14_53220	Nonessential	Nonessential
PA14_38110	Nonessential	Nonessential
PA14_10600	Nonessential	Nonessential
PA14_33500	Nonessential	Nonessential
PA14_30630	Nonessential	Nonessential
PA14_21910	Nonessential	Nonessential
PA14_71710	Nonessential	Nonessential
PA14_26460	Nonessential	Nonessential
PA14_34270	Nonessential	Nonessential
PA14_23790	Nonessential	Nonessential
PA14_61470	Nonessential	Nonessential
PA14_02830	Nonessential	Nonessential
PA14_57720	Nonessential	Nonessential
PA14_19510	Nonessential	Nonessential
PA14_39960	Nonessential	Nonessential
PA14_64310	Nonessential	Nonessential
PA14_67630	Nonessential	Nonessential
PA14_06960	Nonessential	Nonessential
PA14_26650	Nonessential	Nonessential
PA14_19090	Nonessential	Nonessential
PA14_69870	Nonessential	Nonessential
PA14_64370	Nonessential	Nonessential
PA14_47790	Nonessential	Nonessential
PA14_44590	Nonessential	Nonessential
PA14_42850	Nonessential	Nonessential
PA14_47690	Nonessential	Nonessential
PA14_35520	Nonessential	Nonessential
PA14_68060	Nonessential	Nonessential
PA14_41150	Nonessential	Nonessential
PA14_62580	Nonessential	Nonessential
PA14_58470	Nonessential	Nonessential
PA14_37100	Nonessential	Nonessential
PA14_43920	Nonessential	Nonessential
PA14_25690	Nonessential	Nonessential
PA14_41160	Nonessential	Nonessential
PA14_08620	Nonessential	Nonessential
PA14_57320	Nonessential	Nonessential
PA14_30020	Nonessential	Nonessential
PA14_03450	Nonessential	Nonessential
PA14_68350	Nonessential	Nonessential
PA14_34350	Nonessential	Nonessential
PA14_71420	Nonessential	Nonessential
PA14_42730	Nonessential	Nonessential
PA14_31990	Nonessential	Nonessential
PA14_05590	Nonessential	Nonessential
PA14_09420	Nonessential	Nonessential
PA14_70470	Nonessential	Nonessential
PA14_51120	Nonessential	Nonessential
PA14_18150	Nonessential	Nonessential
PA14_47430	Nonessential	Nonessential
PA14_52610	Nonessential	Nonessential
PA14_10230	Nonessential	Nonessential
PA14_38480	Nonessential	Nonessential
PA14_10620	Nonessential	Nonessential
PA14_05700	Nonessential	Nonessential
PA14_24220	Nonessential	Nonessential
PA14_11000	Nonessential	Nonessential
PA14_25250	Nonessential	Nonessential
PA14_28590	Nonessential	Nonessential
PA14_54880	Nonessential	Nonessential
PA14_13610	Nonessential	Nonessential
PA14_36320	Nonessential	Nonessential
PA14_32100	Nonessential	Nonessential
PA14_33000	Nonessential	Nonessential
PA14_31800	Nonessential	Nonessential
PA14_03940	Nonessential	Nonessential
PA14_16690	Nonessential	Nonessential
PA14_30180	Nonessential	Nonessential
PA14_31580	Nonessential	Nonessential
PA14_68260	Nonessential	Nonessential
PA14_19770	Nonessential	Nonessential
PA14_10160	Nonessential	Nonessential
PA14_33610	Nonessential	Nonessential
PA14_05150	Nonessential	Nonessential
PA14_20300	Nonessential	Nonessential
PA14_31500	Nonessential	Nonessential
PA14_64090	Nonessential	Nonessential
PA14_43370	Nonessential	Nonessential
PA14_32660	Nonessential	Nonessential
PA14_25390	Nonessential	Nonessential
PA14_15780	Nonessential	Nonessential
PA14_06510	Nonessential	Nonessential
PA14_60420	Nonessential	Nonessential
PA14_43950	Nonessential	Nonessential
PA14_26390	Nonessential	Nonessential
PA14_68390	Nonessential	Nonessential
PA14_56570	Nonessential	Nonessential
PA14_37590	Nonessential	Nonessential
PA14_10890	Nonessential	Nonessential
PA14_12010	Nonessential	Nonessential
PA14_48600	Nonessential	Nonessential
PA14_47150	Nonessential	Nonessential
PA14_51980	Nonessential	Nonessential
PA14_21140	Nonessential	Nonessential
PA14_22910	Nonessential	Nonessential
PA14_54640	Nonessential	Nonessential
PA14_73320	Nonessential	Nonessential
PA14_69150	Nonessential	Nonessential
PA14_32220	Nonessential	Nonessential
PA14_09400	Nonessential	Nonessential
PA14_09460	Nonessential	Nonessential
PA14_72580	Nonessential	Nonessential
PA14_07850	Nonessential	Nonessential
PA14_05220	Nonessential	Nonessential
PA14_63850	Nonessential	Nonessential
PA14_71650	Nonessential	Nonessential
PA14_44760	Nonessential	Nonessential
PA14_01600	Nonessential	Nonessential
PA14_52670	Nonessential	Nonessential
PA14_62630	Nonessential	Nonessential
PA14_44500	Nonessential	Nonessential
PA14_68280	Nonessential	Nonessential
PA14_36345	Nonessential	Nonessential
PA14_26050	Nonessential	Nonessential
PA14_69130	Nonessential	Nonessential
PA14_24445	Nonessential	Nonessential
PA14_14860	Nonessential	Nonessential
PA14_71490	Nonessential	Nonessential
PA14_19110	Nonessential	Nonessential
PA14_00120	Nonessential	Nonessential
PA14_62160	Nonessential	Nonessential
PA14_05870	Nonessential	Nonessential
PA14_46490	Nonessential	Nonessential
PA14_47210	Nonessential	Nonessential
PA14_03430	Nonessential	Nonessential
PA14_33040	Nonessential	Nonessential
PA14_36660	Nonessential	Nonessential
PA14_45970	Nonessential	Nonessential
PA14_20420	Nonessential	Nonessential
PA14_23070	Nonessential	Nonessential
PA14_52270	Nonessential	Nonessential
PA14_16860	Nonessential	Nonessential
PA14_52910	Nonessential	Nonessential
PA14_28170	Nonessential	Nonessential
PA14_29110	Nonessential	Nonessential
PA14_12400	Nonessential	Nonessential
PA14_23470	Nonessential	Nonessential
PA14_47180	Nonessential	Nonessential
PA14_19910	Nonessential	Nonessential
PA14_21175	Nonessential	Nonessential
PA14_08350	Nonessential	Nonessential
PA14_34250	Nonessential	Nonessential
PA14_67500	Nonessential	Nonessential
PA14_38530	Nonessential	Nonessential
PA14_40980	Nonessential	Nonessential
PA14_26240	Nonessential	Nonessential
PA14_49250	Nonessential	Nonessential
PA14_21930	Nonessential	Nonessential
PA14_02790	Nonessential	Nonessential
PA14_46920	Nonessential	Nonessential
PA14_70370	Nonessential	Nonessential
PA14_47760	Nonessential	Nonessential
PA14_23620	Nonessential	Nonessential
PA14_04550	Nonessential	Nonessential
PA14_65040	Nonessential	Nonessential
PA14_34600	Nonessential	Nonessential
PA14_52800	Nonessential	Nonessential
PA14_00250	Nonessential	Nonessential
PA14_07740	Nonessential	Nonessential
PA14_35290	Nonessential	Nonessential
PA14_18600	Nonessential	Nonessential
PA14_33560	Nonessential	Nonessential
PA14_69610	Nonessential	Nonessential
PA14_70280	Nonessential	Nonessential
PA14_02840	Nonessential	Nonessential
PA14_13110	Nonessential	Nonessential
PA14_43940	Nonessential	Nonessential
PA14_34260	Nonessential	Nonessential
PA14_34640	Nonessential	Nonessential
PA14_21150	Nonessential	Nonessential
PA14_19470	Nonessential	Nonessential
PA14_01910	Nonessential	Nonessential
PA14_18750	Nonessential	Nonessential
PA14_55130	Nonessential	Nonessential
PA14_13770	Nonessential	Nonessential
PA14_41020	Nonessential	Nonessential
PA14_41950	Nonessential	Nonessential
PA14_22890	Nonessential	Nonessential
PA14_56900	Nonessential	Nonessential
PA14_66750	Nonessential	Nonessential
PA14_69500	Nonessential	Nonessential
PA14_11420	Nonessential	Nonessential
PA14_34630	Nonessential	Nonessential
PA14_23360	Nonessential	Nonessential
PA14_53000	Nonessential	Nonessential
PA14_70810	Nonessential	Nonessential
PA14_48010	Nonessential	Nonessential
PA14_18450	Nonessential	Nonessential
PA14_44950	Nonessential	Nonessential
PA14_57780	Nonessential	Nonessential
PA14_23000	Nonessential	Nonessential
PA14_40420	Nonessential	Nonessential
PA14_32080	Nonessential	Nonessential
PA14_50550	Nonessential	Nonessential
PA14_39750	Nonessential	Nonessential
PA14_47300	Nonessential	Nonessential
PA14_60380	Nonessential	Nonessential
PA14_06810	Nonessential	Nonessential
PA14_66950	Nonessential	Nonessential
PA14_30340	Nonessential	Nonessential
PA14_19140	Nonessential	Nonessential
PA14_68580	Nonessential	Nonessential
PA14_71470	Nonessential	Nonessential
PA14_26010	Nonessential	Nonessential
PA14_52780	Nonessential	Nonessential
PA14_23160	Nonessential	Nonessential
PA14_09210	Nonessential	Nonessential
PA14_06230	Nonessential	Nonessential
PA14_12960	Nonessential	Nonessential
PA14_20200	Nonessential	Nonessential
PA14_54170	Nonessential	Nonessential
PA14_00060	Nonessential	Nonessential
PA14_07860	Nonessential	Nonessential
PA14_13750	Nonessential	Nonessential
PA14_51430	Nonessential	Nonessential
PA14_63090	Nonessential	Nonessential
PA14_20320	Nonessential	Nonessential
PA14_67280	Nonessential	Nonessential
PA14_52810	Nonessential	Nonessential
PA14_18260	Nonessential	Nonessential
PA14_68360	Nonessential	Nonessential
PA14_05230	Nonessential	Nonessential
PA14_16390	Nonessential	Nonessential
PA14_57160	Nonessential	Nonessential
PA14_19190	Nonessential	Nonessential
PA14_46320	Nonessential	Nonessential
PA14_44290	Nonessential	Nonessential
PA14_00640	Nonessential	Nonessential
PA14_70830	Nonessential	Nonessential
PA14_05260	Nonessential	Nonessential
PA14_43320	Nonessential	Nonessential
PA14_60700	Nonessential	Nonessential
PA14_01460	Nonessential	Nonessential
PA14_39720	Nonessential	Nonessential
PA14_44770	Nonessential	Nonessential
PA14_31030	Nonessential	Nonessential
PA14_52720	Nonessential	Nonessential
PA14_52770	Nonessential	Nonessential
PA14_67250	Nonessential	Nonessential
PA14_35970	Nonessential	Nonessential
PA14_17630	Nonessential	Nonessential
PA14_67270	Nonessential	Nonessential
PA14_04610	Nonessential	Nonessential
PA14_03700	Nonessential	Nonessential
PA14_10140	Nonessential	Nonessential
PA14_71940	Nonessential	Nonessential
PA14_04210	Nonessential	Nonessential
PA14_62150	Nonessential	Nonessential
PA14_62730	Nonessential	Nonessential
PA14_23850	Nonessential	Nonessential
PA14_35320	Nonessential	Nonessential
PA14_01900	Nonessential	Nonessential
PA14_11770	Nonessential	Nonessential
PA14_70940	Nonessential	Nonessential
PA14_58870	Nonessential	Nonessential
PA14_42080	Nonessential	Nonessential
PA14_37950	Nonessential	Nonessential
PA14_20400	Nonessential	Nonessential
PA14_55770	Nonessential	Nonessential
PA14_63640	Nonessential	Nonessential
PA14_42720	Nonessential	Nonessential
PA14_06290	Nonessential	Nonessential
PA14_09660	Nonessential	Nonessential
PA14_66570	Nonessential	Nonessential
PA14_17050	Nonessential	Nonessential
PA14_19500	Nonessential	Nonessential
PA14_58410	Nonessential	Nonessential
PA14_25980	Nonessential	Nonessential
PA14_62440	Nonessential	Nonessential
PA14_38490	Nonessential	Nonessential
PA14_58490	Nonessential	Nonessential
PA14_14940	Nonessential	Nonessential
PA14_67340	Nonessential	Nonessential
PA14_04090	Nonessential	Nonessential
PA14_37090	Nonessential	Nonessential
PA14_03130	Nonessential	Nonessential
PA14_01830	Nonessential	Nonessential
PA14_58450	Nonessential	Nonessential
PA14_37610	Nonessential	Nonessential
PA14_11790	Nonessential	Nonessential
PA14_38360	Nonessential	Nonessential
PA14_03930	Nonessential	Nonessential
PA14_64350	Nonessential	Nonessential
PA14_67050	Nonessential	Nonessential
PA14_57210	Nonessential	Nonessential
PA14_26485	Nonessential	Nonessential
PA14_53360	Nonessential	Nonessential
PA14_34420	Nonessential	Nonessential
PA14_63250	Nonessential	Nonessential
PA14_31700	Nonessential	Nonessential
PA14_67030	Nonessential	Nonessential
PA14_17010	Nonessential	Nonessential
PA14_17740	Nonessential	Nonessential
PA14_70860	Nonessential	Nonessential
PA14_64300	Nonessential	Nonessential
PA14_18380	Nonessential	Nonessential
PA14_50520	Nonessential	Nonessential
PA14_25270	Nonessential	Nonessential
PA14_47730	Nonessential	Nonessential
PA14_09240	Nonessential	Nonessential
PA14_06700	Nonessential	Nonessential
PA14_12990	Nonessential	Nonessential
PA14_54450	Nonessential	Nonessential
PA14_10850	Nonessential	Nonessential
PA14_33810	Nonessential	Nonessential
PA14_62000	Nonessential	Nonessential
PA14_62930	Nonessential	Nonessential
PA14_52820	Nonessential	Nonessential
PA14_03650	Nonessential	Nonessential
PA14_08560	Nonessential	Nonessential
PA14_44860	Nonessential	Nonessential
PA14_25210	Nonessential	Nonessential
PA14_17450	Nonessential	Nonessential
PA14_53940	Nonessential	Nonessential
PA14_39320	Nonessential	Nonessential
PA14_12390	Nonessential	Nonessential
PA14_26590	Nonessential	Nonessential
PA14_64770	Nonessential	Nonessential
PA14_71930	Nonessential	Nonessential
PA14_10420	Nonessential	Nonessential
PA14_09490	Nonessential	Nonessential
PA14_35300	Nonessential	Nonessential
PA14_36080	Nonessential	Nonessential
PA14_58550	Nonessential	Nonessential
PA14_03050	Nonessential	Nonessential
PA14_63605	Nonessential	Nonessential
PA14_03860	Nonessential	Nonessential
PA14_15890	Nonessential	Nonessential
PA14_16090	Nonessential	Nonessential
PA14_06570	Nonessential	Nonessential
PA14_45060	Nonessential	Nonessential
PA14_26530	Nonessential	Nonessential
PA14_09470	Nonessential	Nonessential
PA14_24830	Nonessential	Nonessential
PA14_68740	Nonessential	Nonessential
PA14_38330	Nonessential	Nonessential
PA14_09410	Nonessential	Nonessential
PA14_72550	Nonessential	Nonessential
PA14_71960	Nonessential	Nonessential
PA14_68080	Nonessential	Nonessential
PA14_40410	Nonessential	Nonessential
PA14_13830	Nonessential	Nonessential
PA14_68530	Nonessential	Nonessential
PA14_15030	Nonessential	Nonessential
PA14_51080	Nonessential	Nonessential
PA14_45050	Nonessential	Nonessential
PA14_13600	Nonessential	Nonessential
PA14_38640	Nonessential	Nonessential
PA14_19400	Nonessential	Nonessential
PA14_42740	Nonessential	Nonessential
PA14_17640	Nonessential	Nonessential
PA14_18010	Nonessential	Nonessential
PA14_57560	Nonessential	Nonessential
PA14_62590	Nonessential	Nonessential
PA14_26360	Nonessential	Nonessential
PA14_30750	Nonessential	Nonessential
PA14_68730	Nonessential	Nonessential
PA14_73230	Nonessential	Nonessential
PA14_36730	Nonessential	Nonessential
PA14_62480	Nonessential	Nonessential
PA14_35330	Nonessential	Nonessential
PA14_10200	Nonessential	Nonessential
PA14_29980	Nonessential	Nonessential
PA14_33450	Nonessential	Nonessential
PA14_36330	Nonessential	Nonessential
PA14_10990	Nonessential	Nonessential
PA14_72280	Nonessential	Nonessential
PA14_44260	Nonessential	Nonessential
PA14_35340	Nonessential	Nonessential
PA14_21110	Nonessential	Nonessential
PA14_33690	Nonessential	Nonessential
PA14_65760	Nonessential	Nonessential
PA14_13090	Nonessential	Nonessential
PA14_17880	Nonessential	Nonessential
PA14_43280	Nonessential	Nonessential
PA14_68955	Nonessential	Nonessential
PA14_13580	Nonessential	Nonessential
PA14_39690	Nonessential	Nonessential
PA14_53480	Nonessential	Nonessential
PA14_23750	Nonessential	Nonessential
PA14_65740	Nonessential	Nonessential
PA14_70850	Nonessential	Nonessential
PA14_12890	Nonessential	Nonessential
PA14_52630	Nonessential	Nonessential
PA14_47490	Nonessential	Nonessential
PA14_21960	Nonessential	Nonessential
PA14_57670	Nonessential	Nonessential
PA14_31540	Nonessential	Nonessential
PA14_71560	Nonessential	Nonessential
PA14_49080	Nonessential	Nonessential
PA14_15790	Nonessential	Nonessential
PA14_40390	Nonessential	Nonessential
PA14_58630	Nonessential	Nonessential
PA14_33650	Nonessential	Nonessential
PA14_24730	Nonessential	Nonessential
PA14_30050	Nonessential	Nonessential
PA14_54930	Nonessential	Nonessential
PA14_02590	Nonessential	Nonessential
PA14_50540	Nonessential	Nonessential
PA14_13170	Nonessential	Nonessential
PA14_23010	Nonessential	Nonessential
PA14_12920	Nonessential	Nonessential
PA14_65770	Nonessential	Nonessential
PA14_38590	Nonessential	Nonessential
PA14_65480	Nonessential	Nonessential
PA14_65250	Nonessential	Nonessential
PA14_03960	Nonessential	Nonessential
PA14_33550	Nonessential	Nonessential
PA14_54670	Nonessential	Nonessential
PA14_03670	Nonessential	Nonessential
PA14_38320	Nonessential	Nonessential
PA14_04630	Nonessential	Nonessential
PA14_72620	Nonessential	Nonessential
PA14_68290	Nonessential	Nonessential
PA14_02680	Nonessential	Nonessential
PA14_16660	Nonessential	Nonessential
PA14_65110	Nonessential	Nonessential
PA14_46100	Nonessential	Nonessential
PA14_18410	Nonessential	Nonessential
PA14_31470	Nonessential	Nonessential
PA14_47190	Nonessential	Nonessential
PA14_39945	Nonessential	Nonessential
PA14_17930	Nonessential	Nonessential
PA14_13500	Nonessential	Nonessential
PA14_10530	Nonessential	Nonessential
PA14_03900	Nonessential	Nonessential
PA14_68770	Nonessential	Nonessential
PA14_38550	Nonessential	Nonessential
PA14_12020	Nonessential	Nonessential
PA14_10240	Nonessential	Nonessential
PA14_26890	Nonessential	Nonessential
PA14_14110	Nonessential	Nonessential
PA14_67890	Nonessential	Nonessential
PA14_38660	Nonessential	Nonessential
PA14_29920	Nonessential	Nonessential
PA14_10180	Nonessential	Nonessential
PA14_61250	Nonessential	Nonessential
PA14_31820	Nonessential	Nonessential
PA14_54660	Nonessential	Nonessential
PA14_17400	Nonessential	Nonessential
PA14_20670	Nonessential	Nonessential
PA14_18500	Nonessential	Nonessential
PA14_41470	Nonessential	Nonessential
PA14_09440	Nonessential	Nonessential
PA14_23270	Nonessential	Nonessential
PA14_39330	Nonessential	Nonessential
PA14_41830	Nonessential	Nonessential
PA14_38630	Nonessential	Nonessential
PA14_43180	Nonessential	Nonessential
PA14_53010	Nonessential	Nonessential
PA14_51330	Nonessential	Nonessential
PA14_68340	Nonessential	Nonessential
PA14_71630	Nonessential	Nonessential
PA14_38610	Nonessential	Nonessential
PA14_24950	Nonessential	Nonessential
PA14_56250	Nonessential	Nonessential
PA14_41840	Nonessential	Nonessential
PA14_13620	Nonessential	Nonessential
PA14_70160	Nonessential	Nonessential
PA14_57770	Nonessential	Nonessential
PA14_07890	Nonessential	Nonessential
PA14_25090	Nonessential	Nonessential
PA14_30280	Nonessential	Nonessential
PA14_33030	Nonessential	Nonessential
PA14_70980	Nonessential	Nonessential
PA14_40770	Nonessential	Nonessential
PA14_36310	Nonessential	Nonessential
PA14_12490	Nonessential	Nonessential
PA14_67240	Nonessential	Nonessential
PA14_39890	Nonessential	Nonessential
PA14_31040	Nonessential	Nonessential
PA14_23760	Nonessential	Nonessential
PA14_53950	Nonessential	Nonessential
PA14_66440	Nonessential	Nonessential
PA14_26230	Nonessential	Nonessential
PA14_23290	Nonessential	Nonessential
PA14_33700	Nonessential	Nonessential
PA14_31010	Nonessential	Nonessential
PA14_62010	Nonessential	Nonessential
PA14_67300	Nonessential	Nonessential
PA14_64740	Nonessential	Nonessential
PA14_12300	Nonessential	Nonessential
PA14_04080	Nonessential	Nonessential
PA14_67040	Nonessential	Nonessential
PA14_43640	Nonessential	Nonessential
PA14_60210	Nonessential	Nonessential
PA14_01760	Nonessential	Nonessential
PA14_29940	Nonessential	Nonessential
PA14_22350	Nonessential	Nonessential
PA14_17675	Nonessential	Nonessential
PA14_64980	Nonessential	Nonessential
PA14_51360	Nonessential	Nonessential
PA14_47160	Nonessential	Nonessential
PA14_58440	Nonessential	Nonessential
PA14_57710	Nonessential	Nonessential
PA14_04320	Nonessential	Nonessential
PA14_56300	Nonessential	Nonessential
PA14_03770	Nonessential	Nonessential
PA14_36200	Nonessential	Nonessential
PA14_33540	Nonessential	Nonessential
PA14_10170	Nonessential	Nonessential
PA14_71060	Nonessential	Nonessential
PA14_26480	Nonessential	Nonessential
PA14_34780	Nonessential	Nonessential
PA14_35440	Nonessential	Nonessential
PA14_68330	Nonessential	Nonessential
PA14_02470	Nonessential	Nonessential
PA14_66560	Nonessential	Nonessential
PA14_33280	Nonessential	Nonessential
PA14_18710	Nonessential	Nonessential
PA14_43610	Nonessential	Nonessential
PA14_58000	Nonessential	Nonessential
PA14_63570	Nonessential	Nonessential
PA14_28180	Nonessential	Nonessential
PA14_64880	Nonessential	Nonessential
PA14_41920	Nonessential	Nonessential
PA14_27500	Nonessential	Nonessential
PA14_48020	Nonessential	Nonessential
PA14_70110	Nonessential	Nonessential
PA14_18250	Nonessential	Nonessential
PA14_23280	Nonessential	Nonessential
PA14_23500	Nonessential	Nonessential
PA14_45000	Nonessential	Nonessential
PA14_17980	Nonessential	Nonessential
PA14_04250	Nonessential	Nonessential
PA14_09550	Nonessential	Nonessential
PA14_03920	Nonessential	Nonessential
PA14_56060	Nonessential	Nonessential
PA14_71920	Nonessential	Nonessential
PA14_45240	Nonessential	Nonessential
PA14_11530	Nonessential	Nonessential
PA14_66290	Nonessential	Nonessential
PA14_47540	Nonessential	Nonessential
PA14_69570	Nonessential	Nonessential
PA14_14890	Nonessential	Nonessential
PA14_38140	Nonessential	Nonessential
PA14_58700	Nonessential	Nonessential
PA14_06670	Nonessential	Nonessential
PA14_29900	Nonessential	Nonessential
PA14_12940	Nonessential	Nonessential
PA14_41563	Nonessential	Nonessential
PA14_71280	Nonessential	Nonessential
PA14_18550	Nonessential	Nonessential
PA14_39910	Nonessential	Nonessential
PA14_67930	Nonessential	Nonessential
PA14_26510	Nonessential	Nonessential
PA14_00450	Nonessential	Nonessential
PA14_01620	Nonessential	Nonessential
PA14_71440	Nonessential	Nonessential
PA14_11430	Nonessential	Nonessential
PA14_52180	Nonessential	Nonessential
PA14_21340	Nonessential	Nonessential
PA14_39925	Nonessential	Nonessential
PA14_71020	Nonessential	Nonessential
PA14_09150	Nonessential	Nonessential
PA14_30010	Nonessential	Nonessential
PA14_73250	Nonessential	Nonessential
PA14_10790	Nonessential	Nonessential
PA14_34970	Nonessential	Nonessential
PA14_38580	Nonessential	Nonessential
PA14_31530	Nonessential	Nonessential
PA14_58030	Nonessential	Nonessential
PA14_43620	Nonessential	Nonessential
PA14_66260	Nonessential	Nonessential
PA14_71620	Nonessential	Nonessential
PA14_44070	Nonessential	Nonessential
PA14_38440	Nonessential	Nonessential
PA14_72960	Nonessential	Nonessential
PA14_02630	Nonessential	Nonessential
PA14_05790	Nonessential	Nonessential
PA14_07190	Nonessential	Nonessential
PA14_03680	Nonessential	Nonessential
PA14_53050	Nonessential	Nonessential
PA14_26210	Nonessential	Nonessential
PA14_27960	Nonessential	Nonessential
PA14_46950	Nonessential	Nonessential
PA14_73280	Nonessential	Nonessential
PA14_72170	Nonessential	Nonessential
PA14_34770	Nonessential	Nonessential
PA14_07170	Nonessential	Nonessential
PA14_39050	Nonessential	Nonessential
PA14_29850	Nonessential	Nonessential
PA14_35530	Nonessential	Nonessential
PA14_09280	Nonessential	Nonessential
PA14_69795	Nonessential	Nonessential
PA14_30190	Nonessential	Nonessential
PA14_24170	Nonessential	Nonessential
PA14_70040	Nonessential	Nonessential
PA14_21920	Nonessential	Nonessential
PA14_69990	Nonessential	Nonessential
PA14_29880	Nonessential	Nonessential
PA14_42690	Nonessential	Nonessential
PA14_19740	Nonessential	Nonessential
PA14_72000	Nonessential	Nonessential
PA14_19630	Nonessential	Nonessential
PA14_51350	Nonessential	Nonessential
PA14_42090	Nonessential	Nonessential
PA14_70100	Nonessential	Nonessential
PA14_24640	Nonessential	Nonessential
PA14_63800	Nonessential	Nonessential
PA14_23090	Nonessential	Nonessential
PA14_63080	Nonessential	Nonessential
PA14_29860	Nonessential	Nonessential
PA14_24190	Nonessential	Nonessential
PA14_25920	Nonessential	Nonessential
PA14_02810	Nonessential	Nonessential
PA14_41140	Nonessential	Nonessential
PA14_41540	Nonessential	Nonessential
PA14_20270	Nonessential	Nonessential
PA14_25080	Nonessential	Nonessential
PA14_09740	Nonessential	Nonessential
PA14_37560	Nonessential	Nonessential
PA14_46910	Nonessential	Nonessential
PA14_68300	Nonessential	Nonessential
PA14_61400	Nonessential	Nonessential
PA14_19870	Nonessential	Nonessential
PA14_38130	Nonessential	Nonessential
PA14_44850	Nonessential	Nonessential
PA14_09480	Nonessential	Nonessential
PA14_71720	Nonessential	Nonessential
PA14_04780	Nonessential	Nonessential
PA14_61210	Nonessential	Nonessential
PA14_19570	Nonessential	Nonessential
PA14_14700	Nonessential	Nonessential
PA14_05770	Nonessential	Nonessential
PA14_08390	Nonessential	Nonessential
PA14_44470	Nonessential	Nonessential
PA14_71510	Nonessential	Nonessential
PA14_12230	Nonessential	Nonessential
PA14_65840	Nonessential	Nonessential
PA14_38250	Nonessential	Nonessential
PA14_50760	Nonessential	Nonessential
PA14_16030	Nonessential	Nonessential
PA14_10570	Nonessential	Nonessential
PA14_22620	Nonessential	Nonessential
PA14_19520	Nonessential	Nonessential
PA14_53070	Nonessential	Nonessential
PA14_72340	Nonessential	Nonessential
PA14_33820	Nonessential	Nonessential
PA14_00280	Essential	Nonessential
PA14_67490	Essential	Nonessential
PA14_49340	Essential	Nonessential
PA14_34370	Essential	Nonessential
PA14_31750	Essential	Nonessential
PA14_67600	Essential	Nonessential
PA14_44010	Essential	Nonessential
PA14_60890	Essential	Nonessential
PA14_58780	Essential	Nonessential
PA14_44050	Essential	Nonessential
PA14_49460	Essential	Nonessential
PA14_70260	Essential	Nonessential
PA14_44030	Essential	Nonessential
PA14_66920	Essential	Nonessential
PA14_44060	Essential	Nonessential
PA14_49470	Essential	Nonessential
PA14_04760	Essential	Nonessential
PA14_11460	Essential	Nonessential
PA14_11260	Essential	Nonessential
PA14_50800	Essential	Nonessential
PA14_73300	Essential	Nonessential
PA14_11510	Essential	Nonessential
PA14_44020	Essential	Nonessential
PA14_17110	Essential	Nonessential
PA14_11400	Essential	Nonessential
PA14_11410	Essential	Nonessential
PA14_70240	Essential	Nonessential
PA14_56780	Essential	Nonessential
PA14_08630	Essential	Nonessential
PA14_07230	Essential	Nonessential
PA14_25740	Essential	Nonessential
PA14_29600	Essential	Nonessential
PA14_73260	Essential	Nonessential
PA14_44000	Essential	Nonessential
PA14_11860	Essential	Nonessential
PA14_39100	Essential	Nonessential
PA14_07130	Nonessential	Essential
PA14_00070	Nonessential	Essential
PA14_70720	Nonessential	Essential
PA14_70730	Nonessential	Essential
PA14_12060	Nonessential	Essential
PA14_66250	Nonessential	Essential
PA14_15740	Nonessential	Essential
PA14_17420	Nonessential	Essential
PA14_38350	Nonessential	Essential
PA14_65230	Nonessential	Essential
PA14_62120	Nonessential	Essential
PA14_57890	Nonessential	Essential
PA14_39190	Nonessential	Essential
PA14_21410	Nonessential	Essential
PA14_70440	Nonessential	Essential
PA14_66600	Nonessential	Essential
PA14_17030	Nonessential	Essential
PA14_17180	Nonessential	Essential
PA14_60470	Nonessential	Essential
PA14_15340	Nonessential	Essential
PA14_11560	Nonessential	Essential
PA14_69240	Nonessential	Essential
PA14_57260	Nonessential	Essential
PA14_57900	Nonessential	Essential
PA14_07580	Nonessential	Essential
PA14_23880	Nonessential	Essential
PA14_20890	Nonessential	Essential
PA14_05620	Nonessential	Essential
PA14_52580	Nonessential	Essential
PA14_69690	Nonessential	Essential
PA14_42760	Nonessential	Essential
PA14_64200	Nonessential	Essential
PA14_11470	Nonessential	Essential
PA14_41820	Nonessential	Essential
PA14_25650	Nonessential	Essential
PA14_68980	Nonessential	Essential
PA14_64220	Nonessential	Essential
PA14_62840	Nonessential	Essential
PA14_20950	Nonessential	Essential
PA14_57810	Nonessential	Essential
PA14_17340	Nonessential	Essential
PA14_66220	Nonessential	Essential
PA14_41170	Nonessential	Essential
PA14_52040	Nonessential	Essential
PA14_66240	Nonessential	Essential
PA14_70270	Nonessential	Essential
PA14_49380	Nonessential	Essential
PA14_57370	Nonessential	Essential
PA14_36570	Nonessential	Essential
PA14_00290	Nonessential	Essential
PA14_66210	Nonessential	Essential
PA14_43690	Nonessential	Essential
PA14_73220	Nonessential	Essential
PA14_17310	Nonessential	Essential
PA14_25710	Nonessential	Essential
PA14_51240	Nonessential	Essential
PA14_68210	Nonessential	Essential
PA14_23920	Nonessential	Essential
PA14_62830	Nonessential	Essential
PA14_71600	Nonessential	Essential
PA14_61770	Nonessential	Essential
PA14_68190	Nonessential	Essential
PA14_07090	Nonessential	Essential
PA14_68170	Nonessential	Essential
PA14_16700	Nonessential	Essential
PA14_25640	Nonessential	Essential
PA14_23310	Nonessential	Essential

## Sheet: Essential
Gene Name	In Vitro	iPau21
PA14_23860	Essential	Essential
PA14_25660	Essential	Essential
PA14_17290	Essential	Essential
PA14_69440	Essential	Essential
PA14_15310	Essential	Essential
PA14_17220	Essential	Essential
PA14_61710	Essential	Essential
PA14_62850	Essential	Essential
PA14_64100	Essential	Essential
PA14_57410	Essential	Essential
PA14_66550	Essential	Essential
PA14_41350	Essential	Essential
PA14_57500	Essential	Essential
PA14_25550	Essential	Essential
PA14_73170	Essential	Essential
PA14_17270	Essential	Essential
PA14_17120	Essential	Essential
PA14_41400	Essential	Essential
PA14_04580	Essential	Essential
PA14_61580	Essential	Essential
PA14_30670	Essential	Essential
PA14_43680	Essential	Essential
PA14_17080	Essential	Essential
PA14_66900	Essential	Essential
PA14_04310	Essential	Essential
PA14_60330	Essential	Essential
PA14_17190	Essential	Essential
PA14_65500	Essential	Essential
PA14_64110	Essential	Essential
PA14_57390	Essential	Essential
PA14_66610	Essential	Essential
PA14_14880	Essential	Essential
PA14_23560	Essential	Essential
PA14_23800	Essential	Essential
PA14_57340	Essential	Essential
PA14_30110	Essential	Essential
PA14_65960	Essential	Essential
PA14_62940	Essential	Essential
PA14_23320	Essential	Essential
PA14_17210	Essential	Essential
PA14_61660	Essential	Essential
PA14_25530	Essential	Essential
PA14_57330	Essential	Essential
PA14_07910	Essential	Essential
PA14_07590	Essential	Essential
PA14_66060	Essential	Essential
PA14_25510	Essential	Essential
PA14_04480	Essential	Essential
PA14_66230	Essential	Essential
PA14_16950	Essential	Essential
PA14_51270	Essential	Essential
PA14_08400	Essential	Essential
PA14_61750	Essential	Essential
PA14_23220	Essential	Essential
PA14_14820	Essential	Essential
PA14_69450	Essential	Essential
PA14_68200	Essential	Essential
PA14_11550	Essential	Essential
PA14_17130	Essential	Essential
PA14_57380	Essential	Essential

## Sheet: Nonessential
Gene Name	In Vitro	iPau21
PA14_44710	Nonessential	Nonessential
PA14_09710	Nonessential	Nonessential
PA14_33860	Nonessential	Nonessential
PA14_71030	Nonessential	Nonessential
PA14_71500	Nonessential	Nonessential
PA14_60730	Nonessential	Nonessential
PA14_58220	Nonessential	Nonessential
PA14_60270	Nonessential	Nonessential
PA14_38460	Nonessential	Nonessential
PA14_05080	Nonessential	Nonessential
PA14_71410	Nonessential	Nonessential
PA14_10900	Nonessential	Nonessential
PA14_52150	Nonessential	Nonessential
PA14_02330	Nonessential	Nonessential
PA14_05200	Nonessential	Nonessential
PA14_32110	Nonessential	Nonessential
PA14_06830	Nonessential	Nonessential
PA14_11760	Nonessential	Nonessential
PA14_71740	Nonessential	Nonessential
PA14_70920	Nonessential	Nonessential
PA14_66820	Nonessential	Nonessential
PA14_54150	Nonessential	Nonessential
PA14_07900	Nonessential	Nonessential
PA14_52660	Nonessential	Nonessential
PA14_67770	Nonessential	Nonessential
PA14_23370	Nonessential	Nonessential
PA14_13800	Nonessential	Nonessential
PA14_24780	Nonessential	Nonessential
PA14_68890	Nonessential	Nonessential
PA14_54940	Nonessential	Nonessential
PA14_04110	Nonessential	Nonessential
PA14_06600	Nonessential	Nonessential
PA14_43970	Nonessential	Nonessential
PA14_20650	Nonessential	Nonessential
PA14_03950	Nonessential	Nonessential
PA14_05690	Nonessential	Nonessential
PA14_05310	Nonessential	Nonessential
PA14_34790	Nonessential	Nonessential
PA14_36120	Nonessential	Nonessential
PA14_51990	Nonessential	Nonessential
PA14_72780	Nonessential	Nonessential
PA14_68370	Nonessential	Nonessential
PA14_09600	Nonessential	Nonessential
PA14_67310	Nonessential	Nonessential
PA14_52840	Nonessential	Nonessential
PA14_44210	Nonessential	Nonessential
PA14_71260	Nonessential	Nonessential
PA14_10650	Nonessential	Nonessential
PA14_68920	Nonessential	Nonessential
PA14_46240	Nonessential	Nonessential
PA14_38470	Nonessential	Nonessential
PA14_69850	Nonessential	Nonessential
PA14_02990	Nonessential	Nonessential
PA14_14060	Nonessential	Nonessential
PA14_26500	Nonessential	Nonessential
PA14_22050	Nonessential	Nonessential
PA14_29890	Nonessential	Nonessential
PA14_24960	Nonessential	Nonessential
PA14_61680	Nonessential	Nonessential
PA14_35460	Nonessential	Nonessential
PA14_16070	Nonessential	Nonessential
PA14_41640	Nonessential	Nonessential
PA14_23450	Nonessential	Nonessential
PA14_09450	Nonessential	Nonessential
PA14_43460	Nonessential	Nonessential
PA14_55740	Nonessential	Nonessential
PA14_34280	Nonessential	Nonessential
PA14_34340	Nonessential	Nonessential
PA14_03880	Nonessential	Nonessential
PA14_71140	Nonessential	Nonessential
PA14_68870	Nonessential	Nonessential
PA14_72510	Nonessential	Nonessential
PA14_32270	Nonessential	Nonessential
PA14_47840	Nonessential	Nonessential
PA14_43110	Nonessential	Nonessential
PA14_36840	Nonessential	Nonessential
PA14_24290	Nonessential	Nonessential
PA14_49840	Nonessential	Nonessential
PA14_52870	Nonessential	Nonessential
PA14_62570	Nonessential	Nonessential
PA14_18120	Nonessential	Nonessential
PA14_41130	Nonessential	Nonessential
PA14_47280	Nonessential	Nonessential
PA14_18740	Nonessential	Nonessential
PA14_09290	Nonessential	Nonessential
PA14_32230	Nonessential	Nonessential
PA14_51050	Nonessential	Nonessential
PA14_23080	Nonessential	Nonessential
PA14_23210	Nonessential	Nonessential
PA14_68070	Nonessential	Nonessential
PA14_31970	Nonessential	Nonessential
PA14_48000	Nonessential	Nonessential
PA14_35270	Nonessential	Nonessential
PA14_47860	Nonessential	Nonessential
PA14_66380	Nonessential	Nonessential
PA14_69170	Nonessential	Nonessential
PA14_10590	Nonessential	Nonessential
PA14_23390	Nonessential	Nonessential
PA14_54040	Nonessential	Nonessential
PA14_06720	Nonessential	Nonessential
PA14_44740	Nonessential	Nonessential
PA14_02550	Nonessential	Nonessential
PA14_63990	Nonessential	Nonessential
PA14_37965	Nonessential	Nonessential
PA14_22690	Nonessential	Nonessential
PA14_46970	Nonessential	Nonessential
PA14_22980	Nonessential	Nonessential
PA14_39280	Nonessential	Nonessential
PA14_73240	Nonessential	Nonessential
PA14_26400	Nonessential	Nonessential
PA14_51420	Nonessential	Nonessential
PA14_52210	Nonessential	Nonessential
PA14_09220	Nonessential	Nonessential
PA14_23440	Nonessential	Nonessential
PA14_62910	Nonessential	Nonessential
PA14_03810	Nonessential	Nonessential
PA14_71000	Nonessential	Nonessential
PA14_36050	Nonessential	Nonessential
PA14_38510	Nonessential	Nonessential
PA14_23250	Nonessential	Nonessential
PA14_23930	Nonessential	Nonessential
PA14_36220	Nonessential	Nonessential
PA14_69140	Nonessential	Nonessential
PA14_23380	Nonessential	Nonessential
PA14_34390	Nonessential	Nonessential
PA14_66840	Nonessential	Nonessential
PA14_47850	Nonessential	Nonessential
PA14_36270	Nonessential	Nonessential
PA14_66680	Nonessential	Nonessential
PA14_02900	Nonessential	Nonessential
PA14_18480	Nonessential	Nonessential
PA14_19900	Nonessential	Nonessential
PA14_53290	Nonessential	Nonessential
PA14_47720	Nonessential	Nonessential
PA14_46070	Nonessential	Nonessential
PA14_18610	Nonessential	Nonessential
PA14_10260	Nonessential	Nonessential
PA14_32650	Nonessential	Nonessential
PA14_65370	Nonessential	Nonessential
PA14_03000	Nonessential	Nonessential
PA14_62620	Nonessential	Nonessential
PA14_02850	Nonessential	Nonessential
PA14_07930	Nonessential	Nonessential
PA14_68900	Nonessential	Nonessential
PA14_19350	Nonessential	Nonessential
PA14_38860	Nonessential	Nonessential
PA14_40890	Nonessential	Nonessential
PA14_47670	Nonessential	Nonessential
PA14_39590	Nonessential	Nonessential
PA14_06500	Nonessential	Nonessential
PA14_67260	Nonessential	Nonessential
PA14_10550	Nonessential	Nonessential
PA14_35890	Nonessential	Nonessential
PA14_48440	Nonessential	Nonessential
PA14_36230	Nonessential	Nonessential
PA14_56340	Nonessential	Nonessential
PA14_52900	Nonessential	Nonessential
PA14_53470	Nonessential	Nonessential
PA14_62130	Nonessential	Nonessential
PA14_20560	Nonessential	Nonessential
PA14_64900	Nonessential	Nonessential
PA14_71460	Nonessential	Nonessential
PA14_03030	Nonessential	Nonessential
PA14_40470	Nonessential	Nonessential
PA14_60120	Nonessential	Nonessential
PA14_26220	Nonessential	Nonessential
PA14_07700	Nonessential	Nonessential
PA14_71990	Nonessential	Nonessential
PA14_54910	Nonessential	Nonessential
PA14_08360	Nonessential	Nonessential
PA14_03830	Nonessential	Nonessential
PA14_14100	Nonessential	Nonessential
PA14_35490	Nonessential	Nonessential
PA14_64290	Nonessential	Nonessential
PA14_52690	Nonessential	Nonessential
PA14_12410	Nonessential	Nonessential
PA14_02640	Nonessential	Nonessential
PA14_64390	Nonessential	Nonessential
PA14_70140	Nonessential	Nonessential
PA14_00440	Nonessential	Nonessential
PA14_51040	Nonessential	Nonessential
PA14_19100	Nonessential	Nonessential
PA14_36810	Nonessential	Nonessential
PA14_18520	Nonessential	Nonessential
PA14_49130	Nonessential	Nonessential
PA14_71530	Nonessential	Nonessential
PA14_41510	Nonessential	Nonessential
PA14_17860	Nonessential	Nonessential
PA14_73310	Nonessential	Nonessential
PA14_52850	Nonessential	Nonessential
PA14_07870	Nonessential	Nonessential
PA14_39350	Nonessential	Nonessential
PA14_72640	Nonessential	Nonessential
PA14_02450	Nonessential	Nonessential
PA14_71220	Nonessential	Nonessential
PA14_04240	Nonessential	Nonessential
PA14_64870	Nonessential	Nonessential
PA14_18510	Nonessential	Nonessential
PA14_44800	Nonessential	Nonessential
PA14_67880	Nonessential	Nonessential
PA14_32240	Nonessential	Nonessential
PA14_54520	Nonessential	Nonessential
PA14_68090	Nonessential	Nonessential
PA14_10250	Nonessential	Nonessential
PA14_56680	Nonessential	Nonessential
PA14_61460	Nonessential	Nonessential
PA14_04230	Nonessential	Nonessential
PA14_69430	Nonessential	Nonessential
PA14_71910	Nonessential	Nonessential
PA14_72690	Nonessential	Nonessential
PA14_44970	Nonessential	Nonessential
PA14_13590	Nonessential	Nonessential
PA14_29410	Nonessential	Nonessential
PA14_72630	Nonessential	Nonessential
PA14_72850	Nonessential	Nonessential
PA14_50530	Nonessential	Nonessential
PA14_42230	Nonessential	Nonessential
PA14_13430	Nonessential	Nonessential
PA14_10610	Nonessential	Nonessential
PA14_21160	Nonessential	Nonessential
PA14_01660	Nonessential	Nonessential
PA14_66310	Nonessential	Nonessential
PA14_34410	Nonessential	Nonessential
PA14_01580	Nonessential	Nonessential
PA14_71970	Nonessential	Nonessential
PA14_15820	Nonessential	Nonessential
PA14_16360	Nonessential	Nonessential
PA14_11190	Nonessential	Nonessential
PA14_10630	Nonessential	Nonessential
PA14_40670	Nonessential	Nonessential
PA14_66330	Nonessential	Nonessential
PA14_66040	Nonessential	Nonessential
PA14_57800	Nonessential	Nonessential
PA14_46470	Nonessential	Nonessential
PA14_38850	Nonessential	Nonessential
PA14_43400	Nonessential	Nonessential
PA14_48570	Nonessential	Nonessential
PA14_29970	Nonessential	Nonessential
PA14_05840	Nonessential	Nonessential
PA14_58420	Nonessential	Nonessential
PA14_18275	Nonessential	Nonessential
PA14_05270	Nonessential	Nonessential
PA14_67920	Nonessential	Nonessential
PA14_52700	Nonessential	Nonessential
PA14_01250	Nonessential	Nonessential
PA14_17610	Nonessential	Nonessential
PA14_69670	Nonessential	Nonessential
PA14_70950	Nonessential	Nonessential
PA14_52050	Nonessential	Nonessential
PA14_23410	Nonessential	Nonessential
PA14_10640	Nonessential	Nonessential
PA14_47100	Nonessential	Nonessential
PA14_46930	Nonessential	Nonessential
PA14_13810	Nonessential	Nonessential
PA14_36960	Nonessential	Nonessential
PA14_39880	Nonessential	Nonessential
PA14_57540	Nonessential	Nonessential
PA14_35920	Nonessential	Nonessential
PA14_41670	Nonessential	Nonessential
PA14_50560	Nonessential	Nonessential
PA14_66940	Nonessential	Nonessential
PA14_33010	Nonessential	Nonessential
PA14_34360	Nonessential	Nonessential
PA14_57570	Nonessential	Nonessential
PA14_66350	Nonessential	Nonessential
PA14_67350	Nonessential	Nonessential
PA14_67440	Nonessential	Nonessential
PA14_57190	Nonessential	Nonessential
PA14_60710	Nonessential	Nonessential
PA14_02580	Nonessential	Nonessential
PA14_02070	Nonessential	Nonessential
PA14_29990	Nonessential	Nonessential
PA14_17960	Nonessential	Nonessential
PA14_67970	Nonessential	Nonessential
PA14_67320	Nonessential	Nonessential
PA14_37340	Nonessential	Nonessential
PA14_11030	Nonessential	Nonessential
PA14_09270	Nonessential	Nonessential
PA14_19580	Nonessential	Nonessential
PA14_52460	Nonessential	Nonessential
PA14_43380	Nonessential	Nonessential
PA14_48470	Nonessential	Nonessential
PA14_56240	Nonessential	Nonessential
PA14_11130	Nonessential	Nonessential
PA14_45170	Nonessential	Nonessential
PA14_18970	Nonessential	Nonessential
PA14_36690	Nonessential	Nonessential
PA14_41530	Nonessential	Nonessential
PA14_17320	Nonessential	Nonessential
PA14_04220	Nonessential	Nonessential
PA14_14010	Nonessential	Nonessential
PA14_34050	Nonessential	Nonessential
PA14_35500	Nonessential	Nonessential
PA14_22000	Nonessential	Nonessential
PA14_29930	Nonessential	Nonessential
PA14_49870	Nonessential	Nonessential
PA14_51410	Nonessential	Nonessential
PA14_08340	Nonessential	Nonessential
PA14_43440	Nonessential	Nonessential
PA14_02340	Nonessential	Nonessential
PA14_45430	Nonessential	Nonessential
PA14_17620	Nonessential	Nonessential
PA14_61040	Nonessential	Nonessential
PA14_11810	Nonessential	Nonessential
PA14_73290	Nonessential	Nonessential
PA14_38840	Nonessential	Nonessential
PA14_45190	Nonessential	Nonessential
PA14_18580	Nonessential	Nonessential
PA14_05460	Nonessential	Nonessential
PA14_52990	Nonessential	Nonessential
PA14_19130	Nonessential	Nonessential
PA14_41010	Nonessential	Nonessential
PA14_39640	Nonessential	Nonessential
PA14_20140	Nonessential	Nonessential
PA14_71800	Nonessential	Nonessential
PA14_22990	Nonessential	Nonessential
PA14_35940	Nonessential	Nonessential
PA14_61480	Nonessential	Nonessential
PA14_18140	Nonessential	Nonessential
PA14_39970	Nonessential	Nonessential
PA14_63580	Nonessential	Nonessential
PA14_52750	Nonessential	Nonessential
PA14_64890	Nonessential	Nonessential
PA14_68780	Nonessential	Nonessential
PA14_18430	Nonessential	Nonessential
PA14_64960	Nonessential	Nonessential
PA14_20330	Nonessential	Nonessential
PA14_23460	Nonessential	Nonessential
PA14_19050	Nonessential	Nonessential
PA14_06750	Nonessential	Nonessential
PA14_18300	Nonessential	Nonessential
PA14_23170	Nonessential	Nonessential
PA14_52790	Nonessential	Nonessential
PA14_69925	Nonessential	Nonessential
PA14_64860	Nonessential	Nonessential
PA14_21370	Nonessential	Nonessential
PA14_18565	Nonessential	Nonessential
PA14_25580	Nonessential	Nonessential
PA14_23840	Nonessential	Nonessential
PA14_49760	Nonessential	Nonessential
PA14_13780	Nonessential	Nonessential
PA14_38690	Nonessential	Nonessential
PA14_28650	Nonessential	Nonessential
PA14_53800	Nonessential	Nonessential
PA14_51390	Nonessential	Nonessential
PA14_19370	Nonessential	Nonessential
PA14_03550	Nonessential	Nonessential
PA14_07940	Nonessential	Nonessential
PA14_72590	Nonessential	Nonessential
PA14_54620	Nonessential	Nonessential
PA14_02570	Nonessential	Nonessential
PA14_51150	Nonessential	Nonessential
PA14_62600	Nonessential	Nonessential
PA14_15700	Nonessential	Nonessential
PA14_06660	Nonessential	Nonessential
PA14_33630	Nonessential	Nonessential
PA14_08480	Nonessential	Nonessential
PA14_45940	Nonessential	Nonessential
PA14_72870	Nonessential	Nonessential
PA14_53970	Nonessential	Nonessential
PA14_07600	Nonessential	Nonessential
PA14_25970	Nonessential	Nonessential
PA14_68850	Nonessential	Nonessential
PA14_31760	Nonessential	Nonessential
PA14_64280	Nonessential	Nonessential
PA14_11690	Nonessential	Nonessential
PA14_53220	Nonessential	Nonessential
PA14_38110	Nonessential	Nonessential
PA14_10600	Nonessential	Nonessential
PA14_33500	Nonessential	Nonessential
PA14_30630	Nonessential	Nonessential
PA14_21910	Nonessential	Nonessential
PA14_71710	Nonessential	Nonessential
PA14_26460	Nonessential	Nonessential
PA14_34270	Nonessential	Nonessential
PA14_23790	Nonessential	Nonessential
PA14_61470	Nonessential	Nonessential
PA14_02830	Nonessential	Nonessential
PA14_57720	Nonessential	Nonessential
PA14_19510	Nonessential	Nonessential
PA14_39960	Nonessential	Nonessential
PA14_64310	Nonessential	Nonessential
PA14_67630	Nonessential	Nonessential
PA14_06960	Nonessential	Nonessential
PA14_26650	Nonessential	Nonessential
PA14_19090	Nonessential	Nonessential
PA14_69870	Nonessential	Nonessential
PA14_64370	Nonessential	Nonessential
PA14_47790	Nonessential	Nonessential
PA14_44590	Nonessential	Nonessential
PA14_42850	Nonessential	Nonessential
PA14_47690	Nonessential	Nonessential
PA14_35520	Nonessential	Nonessential
PA14_68060	Nonessential	Nonessential
PA14_41150	Nonessential	Nonessential
PA14_62580	Nonessential	Nonessential
PA14_58470	Nonessential	Nonessential
PA14_37100	Nonessential	Nonessential
PA14_43920	Nonessential	Nonessential
PA14_25690	Nonessential	Nonessential
PA14_41160	Nonessential	Nonessential
PA14_08620	Nonessential	Nonessential
PA14_57320	Nonessential	Nonessential
PA14_30020	Nonessential	Nonessential
PA14_03450	Nonessential	Nonessential
PA14_68350	Nonessential	Nonessential
PA14_34350	Nonessential	Nonessential
PA14_71420	Nonessential	Nonessential
PA14_42730	Nonessential	Nonessential
PA14_31990	Nonessential	Nonessential
PA14_05590	Nonessential	Nonessential
PA14_09420	Nonessential	Nonessential
PA14_70470	Nonessential	Nonessential
PA14_51120	Nonessential	Nonessential
PA14_18150	Nonessential	Nonessential
PA14_47430	Nonessential	Nonessential
PA14_52610	Nonessential	Nonessential
PA14_10230	Nonessential	Nonessential
PA14_38480	Nonessential	Nonessential
PA14_10620	Nonessential	Nonessential
PA14_05700	Nonessential	Nonessential
PA14_24220	Nonessential	Nonessential
PA14_11000	Nonessential	Nonessential
PA14_25250	Nonessential	Nonessential
PA14_28590	Nonessential	Nonessential
PA14_54880	Nonessential	Nonessential
PA14_13610	Nonessential	Nonessential
PA14_36320	Nonessential	Nonessential
PA14_32100	Nonessential	Nonessential
PA14_33000	Nonessential	Nonessential
PA14_31800	Nonessential	Nonessential
PA14_03940	Nonessential	Nonessential
PA14_16690	Nonessential	Nonessential
PA14_30180	Nonessential	Nonessential
PA14_31580	Nonessential	Nonessential
PA14_68260	Nonessential	Nonessential
PA14_19770	Nonessential	Nonessential
PA14_10160	Nonessential	Nonessential
PA14_33610	Nonessential	Nonessential
PA14_05150	Nonessential	Nonessential
PA14_20300	Nonessential	Nonessential
PA14_31500	Nonessential	Nonessential
PA14_64090	Nonessential	Nonessential
PA14_43370	Nonessential	Nonessential
PA14_32660	Nonessential	Nonessential
PA14_25390	Nonessential	Nonessential
PA14_15780	Nonessential	Nonessential
PA14_06510	Nonessential	Nonessential
PA14_60420	Nonessential	Nonessential
PA14_43950	Nonessential	Nonessential
PA14_26390	Nonessential	Nonessential
PA14_68390	Nonessential	Nonessential
PA14_56570	Nonessential	Nonessential
PA14_37590	Nonessential	Nonessential
PA14_10890	Nonessential	Nonessential
PA14_12010	Nonessential	Nonessential
PA14_48600	Nonessential	Nonessential
PA14_47150	Nonessential	Nonessential
PA14_51980	Nonessential	Nonessential
PA14_21140	Nonessential	Nonessential
PA14_22910	Nonessential	Nonessential
PA14_54640	Nonessential	Nonessential
PA14_73320	Nonessential	Nonessential
PA14_69150	Nonessential	Nonessential
PA14_32220	Nonessential	Nonessential
PA14_09400	Nonessential	Nonessential
PA14_09460	Nonessential	Nonessential
PA14_72580	Nonessential	Nonessential
PA14_07850	Nonessential	Nonessential
PA14_05220	Nonessential	Nonessential
PA14_63850	Nonessential	Nonessential
PA14_71650	Nonessential	Nonessential
PA14_44760	Nonessential	Nonessential
PA14_01600	Nonessential	Nonessential
PA14_52670	Nonessential	Nonessential
PA14_62630	Nonessential	Nonessential
PA14_44500	Nonessential	Nonessential
PA14_68280	Nonessential	Nonessential
PA14_36345	Nonessential	Nonessential
PA14_26050	Nonessential	Nonessential
PA14_69130	Nonessential	Nonessential
PA14_24445	Nonessential	Nonessential
PA14_14860	Nonessential	Nonessential
PA14_71490	Nonessential	Nonessential
PA14_19110	Nonessential	Nonessential
PA14_00120	Nonessential	Nonessential
PA14_62160	Nonessential	Nonessential
PA14_05870	Nonessential	Nonessential
PA14_46490	Nonessential	Nonessential
PA14_47210	Nonessential	Nonessential
PA14_03430	Nonessential	Nonessential
PA14_33040	Nonessential	Nonessential
PA14_36660	Nonessential	Nonessential
PA14_45970	Nonessential	Nonessential
PA14_20420	Nonessential	Nonessential
PA14_23070	Nonessential	Nonessential
PA14_52270	Nonessential	Nonessential
PA14_16860	Nonessential	Nonessential
PA14_52910	Nonessential	Nonessential
PA14_28170	Nonessential	Nonessential
PA14_29110	Nonessential	Nonessential
PA14_12400	Nonessential	Nonessential
PA14_23470	Nonessential	Nonessential
PA14_47180	Nonessential	Nonessential
PA14_19910	Nonessential	Nonessential
PA14_21175	Nonessential	Nonessential
PA14_08350	Nonessential	Nonessential
PA14_34250	Nonessential	Nonessential
PA14_67500	Nonessential	Nonessential
PA14_38530	Nonessential	Nonessential
PA14_40980	Nonessential	Nonessential
PA14_26240	Nonessential	Nonessential
PA14_49250	Nonessential	Nonessential
PA14_21930	Nonessential	Nonessential
PA14_02790	Nonessential	Nonessential
PA14_46920	Nonessential	Nonessential
PA14_70370	Nonessential	Nonessential
PA14_47760	Nonessential	Nonessential
PA14_23620	Nonessential	Nonessential
PA14_04550	Nonessential	Nonessential
PA14_65040	Nonessential	Nonessential
PA14_34600	Nonessential	Nonessential
PA14_52800	Nonessential	Nonessential
PA14_00250	Nonessential	Nonessential
PA14_07740	Nonessential	Nonessential
PA14_35290	Nonessential	Nonessential
PA14_18600	Nonessential	Nonessential
PA14_33560	Nonessential	Nonessential
PA14_69610	Nonessential	Nonessential
PA14_70280	Nonessential	Nonessential
PA14_02840	Nonessential	Nonessential
PA14_13110	Nonessential	Nonessential
PA14_43940	Nonessential	Nonessential
PA14_34260	Nonessential	Nonessential
PA14_34640	Nonessential	Nonessential
PA14_21150	Nonessential	Nonessential
PA14_19470	Nonessential	Nonessential
PA14_01910	Nonessential	Nonessential
PA14_18750	Nonessential	Nonessential
PA14_55130	Nonessential	Nonessential
PA14_13770	Nonessential	Nonessential
PA14_41020	Nonessential	Nonessential
PA14_41950	Nonessential	Nonessential
PA14_22890	Nonessential	Nonessential
PA14_56900	Nonessential	Nonessential
PA14_66750	Nonessential	Nonessential
PA14_69500	Nonessential	Nonessential
PA14_11420	Nonessential	Nonessential
PA14_34630	Nonessential	Nonessential
PA14_23360	Nonessential	Nonessential
PA14_53000	Nonessential	Nonessential
PA14_70810	Nonessential	Nonessential
PA14_48010	Nonessential	Nonessential
PA14_18450	Nonessential	Nonessential
PA14_44950	Nonessential	Nonessential
PA14_57780	Nonessential	Nonessential
PA14_23000	Nonessential	Nonessential
PA14_40420	Nonessential	Nonessential
PA14_32080	Nonessential	Nonessential
PA14_50550	Nonessential	Nonessential
PA14_39750	Nonessential	Nonessential
PA14_47300	Nonessential	Nonessential
PA14_60380	Nonessential	Nonessential
PA14_06810	Nonessential	Nonessential
PA14_66950	Nonessential	Nonessential
PA14_30340	Nonessential	Nonessential
PA14_19140	Nonessential	Nonessential
PA14_68580	Nonessential	Nonessential
PA14_71470	Nonessential	Nonessential
PA14_26010	Nonessential	Nonessential
PA14_52780	Nonessential	Nonessential
PA14_23160	Nonessential	Nonessential
PA14_09210	Nonessential	Nonessential
PA14_06230	Nonessential	Nonessential
PA14_12960	Nonessential	Nonessential
PA14_20200	Nonessential	Nonessential
PA14_54170	Nonessential	Nonessential
PA14_00060	Nonessential	Nonessential
PA14_07860	Nonessential	Nonessential
PA14_13750	Nonessential	Nonessential
PA14_51430	Nonessential	Nonessential
PA14_63090	Nonessential	Nonessential
PA14_20320	Nonessential	Nonessential
PA14_67280	Nonessential	Nonessential
PA14_52810	Nonessential	Nonessential
PA14_18260	Nonessential	Nonessential
PA14_68360	Nonessential	Nonessential
PA14_05230	Nonessential	Nonessential
PA14_16390	Nonessential	Nonessential
PA14_57160	Nonessential	Nonessential
PA14_19190	Nonessential	Nonessential
PA14_46320	Nonessential	Nonessential
PA14_44290	Nonessential	Nonessential
PA14_00640	Nonessential	Nonessential
PA14_70830	Nonessential	Nonessential
PA14_05260	Nonessential	Nonessential
PA14_43320	Nonessential	Nonessential
PA14_60700	Nonessential	Nonessential
PA14_01460	Nonessential	Nonessential
PA14_39720	Nonessential	Nonessential
PA14_44770	Nonessential	Nonessential
PA14_31030	Nonessential	Nonessential
PA14_52720	Nonessential	Nonessential
PA14_52770	Nonessential	Nonessential
PA14_67250	Nonessential	Nonessential
PA14_35970	Nonessential	Nonessential
PA14_17630	Nonessential	Nonessential
PA14_67270	Nonessential	Nonessential
PA14_04610	Nonessential	Nonessential
PA14_03700	Nonessential	Nonessential
PA14_10140	Nonessential	Nonessential
PA14_71940	Nonessential	Nonessential
PA14_04210	Nonessential	Nonessential
PA14_62150	Nonessential	Nonessential
PA14_62730	Nonessential	Nonessential
PA14_23850	Nonessential	Nonessential
PA14_35320	Nonessential	Nonessential
PA14_01900	Nonessential	Nonessential
PA14_11770	Nonessential	Nonessential
PA14_70940	Nonessential	Nonessential
PA14_58870	Nonessential	Nonessential
PA14_42080	Nonessential	Nonessential
PA14_37950	Nonessential	Nonessential
PA14_20400	Nonessential	Nonessential
PA14_55770	Nonessential	Nonessential
PA14_63640	Nonessential	Nonessential
PA14_42720	Nonessential	Nonessential
PA14_06290	Nonessential	Nonessential
PA14_09660	Nonessential	Nonessential
PA14_66570	Nonessential	Nonessential
PA14_17050	Nonessential	Nonessential
PA14_19500	Nonessential	Nonessential
PA14_58410	Nonessential	Nonessential
PA14_25980	Nonessential	Nonessential
PA14_62440	Nonessential	Nonessential
PA14_38490	Nonessential	Nonessential
PA14_58490	Nonessential	Nonessential
PA14_14940	Nonessential	Nonessential
PA14_67340	Nonessential	Nonessential
PA14_04090	Nonessential	Nonessential
PA14_37090	Nonessential	Nonessential
PA14_03130	Nonessential	Nonessential
PA14_01830	Nonessential	Nonessential
PA14_58450	Nonessential	Nonessential
PA14_37610	Nonessential	Nonessential
PA14_11790	Nonessential	Nonessential
PA14_38360	Nonessential	Nonessential
PA14_03930	Nonessential	Nonessential
PA14_64350	Nonessential	Nonessential
PA14_67050	Nonessential	Nonessential
PA14_57210	Nonessential	Nonessential
PA14_26485	Nonessential	Nonessential
PA14_53360	Nonessential	Nonessential
PA14_34420	Nonessential	Nonessential
PA14_63250	Nonessential	Nonessential
PA14_31700	Nonessential	Nonessential
PA14_67030	Nonessential	Nonessential
PA14_17010	Nonessential	Nonessential
PA14_17740	Nonessential	Nonessential
PA14_70860	Nonessential	Nonessential
PA14_64300	Nonessential	Nonessential
PA14_18380	Nonessential	Nonessential
PA14_50520	Nonessential	Nonessential
PA14_25270	Nonessential	Nonessential
PA14_47730	Nonessential	Nonessential
PA14_09240	Nonessential	Nonessential
PA14_06700	Nonessential	Nonessential
PA14_12990	Nonessential	Nonessential
PA14_54450	Nonessential	Nonessential
PA14_10850	Nonessential	Nonessential
PA14_33810	Nonessential	Nonessential
PA14_62000	Nonessential	Nonessential
PA14_62930	Nonessential	Nonessential
PA14_52820	Nonessential	Nonessential
PA14_03650	Nonessential	Nonessential
PA14_08560	Nonessential	Nonessential
PA14_44860	Nonessential	Nonessential
PA14_25210	Nonessential	Nonessential
PA14_17450	Nonessential	Nonessential
PA14_53940	Nonessential	Nonessential
PA14_39320	Nonessential	Nonessential
PA14_12390	Nonessential	Nonessential
PA14_26590	Nonessential	Nonessential
PA14_64770	Nonessential	Nonessential
PA14_71930	Nonessential	Nonessential
PA14_10420	Nonessential	Nonessential
PA14_09490	Nonessential	Nonessential
PA14_35300	Nonessential	Nonessential
PA14_36080	Nonessential	Nonessential
PA14_58550	Nonessential	Nonessential
PA14_03050	Nonessential	Nonessential
PA14_63605	Nonessential	Nonessential
PA14_03860	Nonessential	Nonessential
PA14_15890	Nonessential	Nonessential
PA14_16090	Nonessential	Nonessential
PA14_06570	Nonessential	Nonessential
PA14_45060	Nonessential	Nonessential
PA14_26530	Nonessential	Nonessential
PA14_09470	Nonessential	Nonessential
PA14_24830	Nonessential	Nonessential
PA14_68740	Nonessential	Nonessential
PA14_38330	Nonessential	Nonessential
PA14_09410	Nonessential	Nonessential
PA14_72550	Nonessential	Nonessential
PA14_71960	Nonessential	Nonessential
PA14_68080	Nonessential	Nonessential
PA14_40410	Nonessential	Nonessential
PA14_13830	Nonessential	Nonessential
PA14_68530	Nonessential	Nonessential
PA14_15030	Nonessential	Nonessential
PA14_51080	Nonessential	Nonessential
PA14_45050	Nonessential	Nonessential
PA14_13600	Nonessential	Nonessential
PA14_38640	Nonessential	Nonessential
PA14_19400	Nonessential	Nonessential
PA14_42740	Nonessential	Nonessential
PA14_17640	Nonessential	Nonessential
PA14_18010	Nonessential	Nonessential
PA14_57560	Nonessential	Nonessential
PA14_62590	Nonessential	Nonessential
PA14_26360	Nonessential	Nonessential
PA14_30750	Nonessential	Nonessential
PA14_68730	Nonessential	Nonessential
PA14_73230	Nonessential	Nonessential
PA14_36730	Nonessential	Nonessential
PA14_62480	Nonessential	Nonessential
PA14_35330	Nonessential	Nonessential
PA14_10200	Nonessential	Nonessential
PA14_29980	Nonessential	Nonessential
PA14_33450	Nonessential	Nonessential
PA14_36330	Nonessential	Nonessential
PA14_10990	Nonessential	Nonessential
PA14_72280	Nonessential	Nonessential
PA14_44260	Nonessential	Nonessential
PA14_35340	Nonessential	Nonessential
PA14_21110	Nonessential	Nonessential
PA14_33690	Nonessential	Nonessential
PA14_65760	Nonessential	Nonessential
PA14_13090	Nonessential	Nonessential
PA14_17880	Nonessential	Nonessential
PA14_43280	Nonessential	Nonessential
PA14_68955	Nonessential	Nonessential
PA14_13580	Nonessential	Nonessential
PA14_39690	Nonessential	Nonessential
PA14_53480	Nonessential	Nonessential
PA14_23750	Nonessential	Nonessential
PA14_65740	Nonessential	Nonessential
PA14_70850	Nonessential	Nonessential
PA14_12890	Nonessential	Nonessential
PA14_52630	Nonessential	Nonessential
PA14_47490	Nonessential	Nonessential
PA14_21960	Nonessential	Nonessential
PA14_57670	Nonessential	Nonessential
PA14_31540	Nonessential	Nonessential
PA14_71560	Nonessential	Nonessential
PA14_49080	Nonessential	Nonessential
PA14_15790	Nonessential	Nonessential
PA14_40390	Nonessential	Nonessential
PA14_58630	Nonessential	Nonessential
PA14_33650	Nonessential	Nonessential
PA14_24730	Nonessential	Nonessential
PA14_30050	Nonessential	Nonessential
PA14_54930	Nonessential	Nonessential
PA14_02590	Nonessential	Nonessential
PA14_50540	Nonessential	Nonessential
PA14_13170	Nonessential	Nonessential
PA14_23010	Nonessential	Nonessential
PA14_12920	Nonessential	Nonessential
PA14_65770	Nonessential	Nonessential
PA14_38590	Nonessential	Nonessential
PA14_65480	Nonessential	Nonessential
PA14_65250	Nonessential	Nonessential
PA14_03960	Nonessential	Nonessential
PA14_33550	Nonessential	Nonessential
PA14_54670	Nonessential	Nonessential
PA14_03670	Nonessential	Nonessential
PA14_38320	Nonessential	Nonessential
PA14_04630	Nonessential	Nonessential
PA14_72620	Nonessential	Nonessential
PA14_68290	Nonessential	Nonessential
PA14_02680	Nonessential	Nonessential
PA14_16660	Nonessential	Nonessential
PA14_65110	Nonessential	Nonessential
PA14_46100	Nonessential	Nonessential
PA14_18410	Nonessential	Nonessential
PA14_31470	Nonessential	Nonessential
PA14_47190	Nonessential	Nonessential
PA14_39945	Nonessential	Nonessential
PA14_17930	Nonessential	Nonessential
PA14_13500	Nonessential	Nonessential
PA14_10530	Nonessential	Nonessential
PA14_03900	Nonessential	Nonessential
PA14_68770	Nonessential	Nonessential
PA14_38550	Nonessential	Nonessential
PA14_12020	Nonessential	Nonessential
PA14_10240	Nonessential	Nonessential
PA14_26890	Nonessential	Nonessential
PA14_14110	Nonessential	Nonessential
PA14_67890	Nonessential	Nonessential
PA14_38660	Nonessential	Nonessential
PA14_29920	Nonessential	Nonessential
PA14_10180	Nonessential	Nonessential
PA14_61250	Nonessential	Nonessential
PA14_31820	Nonessential	Nonessential
PA14_54660	Nonessential	Nonessential
PA14_17400	Nonessential	Nonessential
PA14_20670	Nonessential	Nonessential
PA14_18500	Nonessential	Nonessential
PA14_41470	Nonessential	Nonessential
PA14_09440	Nonessential	Nonessential
PA14_23270	Nonessential	Nonessential
PA14_39330	Nonessential	Nonessential
PA14_41830	Nonessential	Nonessential
PA14_38630	Nonessential	Nonessential
PA14_43180	Nonessential	Nonessential
PA14_53010	Nonessential	Nonessential
PA14_51330	Nonessential	Nonessential
PA14_68340	Nonessential	Nonessential
PA14_71630	Nonessential	Nonessential
PA14_38610	Nonessential	Nonessential
PA14_24950	Nonessential	Nonessential
PA14_56250	Nonessential	Nonessential
PA14_41840	Nonessential	Nonessential
PA14_13620	Nonessential	Nonessential
PA14_70160	Nonessential	Nonessential
PA14_57770	Nonessential	Nonessential
PA14_07890	Nonessential	Nonessential
PA14_25090	Nonessential	Nonessential
PA14_30280	Nonessential	Nonessential
PA14_33030	Nonessential	Nonessential
PA14_70980	Nonessential	Nonessential
PA14_40770	Nonessential	Nonessential
PA14_36310	Nonessential	Nonessential
PA14_12490	Nonessential	Nonessential
PA14_67240	Nonessential	Nonessential
PA14_39890	Nonessential	Nonessential
PA14_31040	Nonessential	Nonessential
PA14_23760	Nonessential	Nonessential
PA14_53950	Nonessential	Nonessential
PA14_66440	Nonessential	Nonessential
PA14_26230	Nonessential	Nonessential
PA14_23290	Nonessential	Nonessential
PA14_33700	Nonessential	Nonessential
PA14_31010	Nonessential	Nonessential
PA14_62010	Nonessential	Nonessential
PA14_67300	Nonessential	Nonessential
PA14_64740	Nonessential	Nonessential
PA14_12300	Nonessential	Nonessential
PA14_04080	Nonessential	Nonessential
PA14_67040	Nonessential	Nonessential
PA14_43640	Nonessential	Nonessential
PA14_60210	Nonessential	Nonessential
PA14_01760	Nonessential	Nonessential
PA14_29940	Nonessential	Nonessential
PA14_22350	Nonessential	Nonessential
PA14_17675	Nonessential	Nonessential
PA14_64980	Nonessential	Nonessential
PA14_51360	Nonessential	Nonessential
PA14_47160	Nonessential	Nonessential
PA14_58440	Nonessential	Nonessential
PA14_57710	Nonessential	Nonessential
PA14_04320	Nonessential	Nonessential
PA14_56300	Nonessential	Nonessential
PA14_03770	Nonessential	Nonessential
PA14_36200	Nonessential	Nonessential
PA14_33540	Nonessential	Nonessential
PA14_10170	Nonessential	Nonessential
PA14_71060	Nonessential	Nonessential
PA14_26480	Nonessential	Nonessential
PA14_34780	Nonessential	Nonessential
PA14_35440	Nonessential	Nonessential
PA14_68330	Nonessential	Nonessential
PA14_02470	Nonessential	Nonessential
PA14_66560	Nonessential	Nonessential
PA14_33280	Nonessential	Nonessential
PA14_18710	Nonessential	Nonessential
PA14_43610	Nonessential	Nonessential
PA14_58000	Nonessential	Nonessential
PA14_63570	Nonessential	Nonessential
PA14_28180	Nonessential	Nonessential
PA14_64880	Nonessential	Nonessential
PA14_41920	Nonessential	Nonessential
PA14_27500	Nonessential	Nonessential
PA14_48020	Nonessential	Nonessential
PA14_70110	Nonessential	Nonessential
PA14_18250	Nonessential	Nonessential
PA14_23280	Nonessential	Nonessential
PA14_23500	Nonessential	Nonessential
PA14_45000	Nonessential	Nonessential
PA14_17980	Nonessential	Nonessential
PA14_04250	Nonessential	Nonessential
PA14_09550	Nonessential	Nonessential
PA14_03920	Nonessential	Nonessential
PA14_56060	Nonessential	Nonessential
PA14_71920	Nonessential	Nonessential
PA14_45240	Nonessential	Nonessential
PA14_11530	Nonessential	Nonessential
PA14_66290	Nonessential	Nonessential
PA14_47540	Nonessential	Nonessential
PA14_69570	Nonessential	Nonessential
PA14_14890	Nonessential	Nonessential
PA14_38140	Nonessential	Nonessential
PA14_58700	Nonessential	Nonessential
PA14_06670	Nonessential	Nonessential
PA14_29900	Nonessential	Nonessential
PA14_12940	Nonessential	Nonessential
PA14_41563	Nonessential	Nonessential
PA14_71280	Nonessential	Nonessential
PA14_18550	Nonessential	Nonessential
PA14_39910	Nonessential	Nonessential
PA14_67930	Nonessential	Nonessential
PA14_26510	Nonessential	Nonessential
PA14_00450	Nonessential	Nonessential
PA14_01620	Nonessential	Nonessential
PA14_71440	Nonessential	Nonessential
PA14_11430	Nonessential	Nonessential
PA14_52180	Nonessential	Nonessential
PA14_21340	Nonessential	Nonessential
PA14_39925	Nonessential	Nonessential
PA14_71020	Nonessential	Nonessential
PA14_09150	Nonessential	Nonessential
PA14_30010	Nonessential	Nonessential
PA14_73250	Nonessential	Nonessential
PA14_10790	Nonessential	Nonessential
PA14_34970	Nonessential	Nonessential
PA14_38580	Nonessential	Nonessential
PA14_31530	Nonessential	Nonessential
PA14_58030	Nonessential	Nonessential
PA14_43620	Nonessential	Nonessential
PA14_66260	Nonessential	Nonessential
PA14_71620	Nonessential	Nonessential
PA14_44070	Nonessential	Nonessential
PA14_38440	Nonessential	Nonessential
PA14_72960	Nonessential	Nonessential
PA14_02630	Nonessential	Nonessential
PA14_05790	Nonessential	Nonessential
PA14_07190	Nonessential	Nonessential
PA14_03680	Nonessential	Nonessential
PA14_53050	Nonessential	Nonessential
PA14_26210	Nonessential	Nonessential
PA14_27960	Nonessential	Nonessential
PA14_46950	Nonessential	Nonessential
PA14_73280	Nonessential	Nonessential
PA14_72170	Nonessential	Nonessential
PA14_34770	Nonessential	Nonessential
PA14_07170	Nonessential	Nonessential
PA14_39050	Nonessential	Nonessential
PA14_29850	Nonessential	Nonessential
PA14_35530	Nonessential	Nonessential
PA14_09280	Nonessential	Nonessential
PA14_69795	Nonessential	Nonessential
PA14_30190	Nonessential	Nonessential
PA14_24170	Nonessential	Nonessential
PA14_70040	Nonessential	Nonessential
PA14_21920	Nonessential	Nonessential
PA14_69990	Nonessential	Nonessential
PA14_29880	Nonessential	Nonessential
PA14_42690	Nonessential	Nonessential
PA14_19740	Nonessential	Nonessential
PA14_72000	Nonessential	Nonessential
PA14_19630	Nonessential	Nonessential
PA14_51350	Nonessential	Nonessential
PA14_42090	Nonessential	Nonessential
PA14_70100	Nonessential	Nonessential
PA14_24640	Nonessential	Nonessential
PA14_63800	Nonessential	Nonessential
PA14_23090	Nonessential	Nonessential
PA14_63080	Nonessential	Nonessential
PA14_29860	Nonessential	Nonessential
PA14_24190	Nonessential	Nonessential
PA14_25920	Nonessential	Nonessential
PA14_02810	Nonessential	Nonessential
PA14_41140	Nonessential	Nonessential
PA14_41540	Nonessential	Nonessential
PA14_20270	Nonessential	Nonessential
PA14_25080	Nonessential	Nonessential
PA14_09740	Nonessential	Nonessential
PA14_37560	Nonessential	Nonessential
PA14_46910	Nonessential	Nonessential
PA14_68300	Nonessential	Nonessential
PA14_61400	Nonessential	Nonessential
PA14_19870	Nonessential	Nonessential
PA14_38130	Nonessential	Nonessential
PA14_44850	Nonessential	Nonessential
PA14_09480	Nonessential	Nonessential
PA14_71720	Nonessential	Nonessential
PA14_04780	Nonessential	Nonessential
PA14_61210	Nonessential	Nonessential
PA14_19570	Nonessential	Nonessential
PA14_14700	Nonessential	Nonessential
PA14_05770	Nonessential	Nonessential
PA14_08390	Nonessential	Nonessential
PA14_44470	Nonessential	Nonessential
PA14_71510	Nonessential	Nonessential
PA14_12230	Nonessential	Nonessential
PA14_65840	Nonessential	Nonessential
PA14_38250	Nonessential	Nonessential
PA14_50760	Nonessential	Nonessential
PA14_16030	Nonessential	Nonessential
PA14_10570	Nonessential	Nonessential
PA14_22620	Nonessential	Nonessential
PA14_19520	Nonessential	Nonessential
PA14_53070	Nonessential	Nonessential
PA14_72340	Nonessential	Nonessential
PA14_33820	Nonessential	Nonessential
PA14_22930	Nonessential	Nonessential

## Sheet: Incorrect
Gene Name	In Vitro	iPau21
PA14_00280	Essential	Nonessential
PA14_67490	Essential	Nonessential
PA14_49340	Essential	Nonessential
PA14_34370	Essential	Nonessential
PA14_31750	Essential	Nonessential
PA14_67600	Essential	Nonessential
PA14_44010	Essential	Nonessential
PA14_60890	Essential	Nonessential
PA14_58780	Essential	Nonessential
PA14_44050	Essential	Nonessential
PA14_49460	Essential	Nonessential
PA14_70260	Essential	Nonessential
PA14_44030	Essential	Nonessential
PA14_66920	Essential	Nonessential
PA14_44060	Essential	Nonessential
PA14_49470	Essential	Nonessential
PA14_04760	Essential	Nonessential
PA14_11460	Essential	Nonessential
PA14_11260	Essential	Nonessential
PA14_50800	Essential	Nonessential
PA14_73300	Essential	Nonessential
PA14_11510	Essential	Nonessential
PA14_44020	Essential	Nonessential
PA14_17110	Essential	Nonessential
PA14_11400	Essential	Nonessential
PA14_11410	Essential	Nonessential
PA14_70240	Essential	Nonessential
PA14_56780	Essential	Nonessential
PA14_08630	Essential	Nonessential
PA14_07230	Essential	Nonessential
PA14_25740	Essential	Nonessential
PA14_29600	Essential	Nonessential
PA14_73260	Essential	Nonessential
PA14_44000	Essential	Nonessential
PA14_11860	Essential	Nonessential
PA14_39100	Essential	Nonessential
PA14_07130	Nonessential	Essential
PA14_00070	Nonessential	Essential
PA14_70720	Nonessential	Essential
PA14_70730	Nonessential	Essential
PA14_12060	Nonessential	Essential
PA14_66250	Nonessential	Essential
PA14_15740	Nonessential	Essential
PA14_17420	Nonessential	Essential
PA14_38350	Nonessential	Essential
PA14_65230	Nonessential	Essential
PA14_62120	Nonessential	Essential
PA14_57890	Nonessential	Essential
PA14_39190	Nonessential	Essential
PA14_21410	Nonessential	Essential
PA14_70440	Nonessential	Essential
PA14_66600	Nonessential	Essential
PA14_17030	Nonessential	Essential
PA14_17180	Nonessential	Essential
PA14_60470	Nonessential	Essential
PA14_15340	Nonessential	Essential
PA14_11560	Nonessential	Essential
PA14_69240	Nonessential	Essential
PA14_57260	Nonessential	Essential
PA14_57900	Nonessential	Essential
PA14_07580	Nonessential	Essential
PA14_23880	Nonessential	Essential
PA14_20890	Nonessential	Essential
PA14_05620	Nonessential	Essential
PA14_52580	Nonessential	Essential
PA14_69690	Nonessential	Essential
PA14_42760	Nonessential	Essential
PA14_64200	Nonessential	Essential
PA14_11470	Nonessential	Essential
PA14_41820	Nonessential	Essential
PA14_25650	Nonessential	Essential
PA14_68980	Nonessential	Essential
PA14_64220	Nonessential	Essential
PA14_62840	Nonessential	Essential
PA14_20950	Nonessential	Essential
PA14_57810	Nonessential	Essential
PA14_17340	Nonessential	Essential
PA14_66220	Nonessential	Essential
PA14_41170	Nonessential	Essential
PA14_52040	Nonessential	Essential
PA14_66240	Nonessential	Essential
PA14_70270	Nonessential	Essential
PA14_49380	Nonessential	Essential
PA14_57370	Nonessential	Essential
PA14_36570	Nonessential	Essential
PA14_00290	Nonessential	Essential
PA14_66210	Nonessential	Essential
PA14_43690	Nonessential	Essential
PA14_73220	Nonessential	Essential
PA14_17310	Nonessential	Essential
PA14_25710	Nonessential	Essential
PA14_51240	Nonessential	Essential
PA14_68210	Nonessential	Essential
PA14_23920	Nonessential	Essential
PA14_62830	Nonessential	Essential
PA14_71600	Nonessential	Essential
PA14_61770	Nonessential	Essential
PA14_68190	Nonessential	Essential
PA14_07090	Nonessential	Essential
PA14_68170	Nonessential	Essential
PA14_16700	Nonessential	Essential
PA14_25640	Nonessential	Essential
PA14_23310	Nonessential	Essential
