# Supplementary material for: An updated genome-scale metabolic network reconstruction of Pseudomonas aeruginosa PA14 to characterize mucin-driven shifts in bacterial metabolism
Source: NPJ Syst Biol Appl. 2021 Oct 8;7:37. doi: 10.1038/s41540-021-00198-2 (PMC8501023; doi:10.1038/s41540-021-00198-2)
Supplement: Supplementary file 5 — Supplementary Data 5 [file 41540_2021_198_MOESM5_ESM.xlsx]

## Sheet: Sheet1
Median Exchange Fluxes for Contextualized Models
			Median Flux from flux samples (n=500)
	Rxn Name	Metabolite	ABTGC	MUC5AC	MUC5B	Glycans
Metabolites Consumed	EX_cpd00001_e	Water	-64.5311	-27.7466	-25.043	-62.7769
	EX_cpd00007_e	O2	-19.4478	-20	-20	-20
	EX_cpd00021_e	Fe	-0.000318273	-0.000303592	-0.000303592	-0.000318273
	EX_cpd00023_e	L-Glutamate	-10	-10	-10	-10
	EX_cpd00027_e	D-Glucose	-8.19223	-8.02217	-10	-8.34718
	EX_cpd00039_e	L-Lysine	-0.342972	-0.327151	-0.32715	-0.342972
	EX_cpd00041_e	L-Aspartate	-10	-7.18375	-10	-6.21001
	EX_cpd00051_e	L-Arginine	-10	-10	-10	-10
	EX_cpd00053_e	L-Glutamate	-8.80834	-10	-9.38791	-9.73819
	EX_cpd00054_e	L-Serine	-10	-3.70562	-10	-10
	EX_cpd00066_e	L-Phenylalanine	-0.420503	-0.401106	-0.401105	-0.420503
	EX_cpd00069_e	L-Tyrosine	-0.300507	-0.286645	-0.286645	-0.300507
	EX_cpd00084_e	L-Cysteine	-0.390685	-0.372663	-0.372663	-0.390685
	EX_cpd00107_e	L-Leucine	-1.47427	-1.40627	-1.40627	-1.47427
	EX_cpd00119_e	L-Histidine	-10	-0.24648	-0.24648	-10
	EX_cpd00129_e	L-Proline	-10	-10	-10	-10
	EX_cpd00132_e	L-Asparagine	-0.314547	-10	-10	-0.314547
	EX_cpd00156_e	L-Valine	-0.813412	-0.77589	-0.77589	-0.813412
	EX_cpd00161_e	L-Threonine	-7.82797	-9.91793	-7.03529	-10
	EX_cpd00322_e	L-Isoleucine	-0.495966	-0.473087	-0.473087	-0.495966
Metabolites Produced	EX_cpd00011_e	CO2	51.1115	52.4244	56.8557	52.3115
	EX_cpd00012_e	PPi	0.656232	0.62596	0.62596	0.656232
	EX_cpd00013_e	NH3	78.1945	61.6459	65.2499	78.2386
	EX_cpd00029_e	Acetate	51.7555	38.145	33.8156	50.4217
	EX_cpd00033_e	Glycine	7.78832	4.35407	6.99286	2.79954e-12
	EX_cpd00035_e	L-Alanine	0	0	N/A	N/A
	EX_cpd00047_e	Formate	9.72676	0.000303592	N/A	9.7147
	EX_cpd00067_e	H+	N/A	N/A	79.0476	N/A
	EX_cpd00229_e	Glycoaldehyde	0.000318273	0.000303592	0.000303592	0.000318273
	EX_cpd00363_e	Ethanol	7.29481	9.35847	6.46464	9.38171
	EX_cpd00379_e	Glutarate	8.38506	8.45525	8.55551	8.32594
