# Supplementary material for: An updated genome-scale metabolic network reconstruction of Pseudomonas aeruginosa PA14 to characterize mucin-driven shifts in bacterial metabolism
Source: NPJ Syst Biol Appl. 2021 Oct 8;7:37. doi: 10.1038/s41540-021-00198-2 (PMC8501023; doi:10.1038/s41540-021-00198-2)
Supplement: Supplementary file 6 — Supplementary Data 6 [file 41540_2021_198_MOESM6_ESM.xlsx]

## Sheet: Sheet1
ABTGC			MUC5AC			MUC5B			Glycans
Rxn ID	Median Flux		Rxn ID	Median Flux		Rxn ID	Median Flux		Rxn ID	Median Flux
rxn01451	-8.38506		rxn01451	-8.45525		rxn01451	-8.55551		rxn01451	-8.32594
rxn01387	-35.0593		rxn01387	-26.1846		rxn01387	-24.9921		rxn01387	-34.2293
rxn00616	-0.910735		rxn00616	-0.868724		rxn00616	-0.868723		rxn00616	-0.910735
rxn13726	73.5761		rxn06493	0		rxn13726	73.6192		rxn06493	2.59345
rxn00604	36.763		rxn13726	80.4623		rxn00604	27.0826		rxn13726	74.4516
rxn10902	-36.763		rxn00604	27.8063		rxn10902	-27.0826		rxn00604	36.6581
rxn05338	-1.95856		rxn10902	-23.1896		rxn05338	-1.86822		rxn10902	-36.6581
rxn05322	1.95856		rxn00248	9.98808		rxn05322	1.86822		rxn05338	-1.95856
rxn05327	1.78973		rxn05338	-1.86822		rxn05327	1.70717		rxn05322	1.95856
rxn05324	1.6209		rxn05322	1.86822		rxn05324	1.54613		rxn05327	1.78973
rxn13838	0.508427		rxn05327	1.70717		rxn13838	0.484973		rxn05324	1.6209
rxn05328	0.0374595		rxn05324	1.54613		rxn05328	0.0357315		rxn13838	0.545886
rxn05326	1.95856		rxn13838	0.484974		rxn05326	1.86822		rxn05326	1.95856
rxn13850	1.45207		rxn05328	0.0357315		rxn13850	1.38509		rxn13850	1.45207
rxn08396	0.0103348		rxn05326	1.86822		rxn08396	0.00985811		rxn08396	0.0477943
rxn05325	1.95856		rxn13850	1.38509		rxn05325	1.86822		rxn05325	1.95856
rxn05464	0.0374595		rxn08396	0.00985812		rxn05464	0.0357315		rxn05339	-1.95856
rxn05339	-1.95856		rxn05325	1.86822		rxn05339	-1.86822		rxn05337	-1.95856
rxn05337	-1.95856		rxn05464	0.0357315		rxn05337	-1.86822		rxn13844	0.0477943
rxn13844	0.0103348		rxn05339	-1.86822		rxn13844	0.00985811		rxn05341	-1.95856
rxn05341	-1.95856		rxn05337	-1.86822		rxn05341	-1.86822		rxn05336	-1.45207
rxn05336	-1.45207		rxn13844	0.00985812		rxn05336	-1.38509		rxn07993	0.686161
rxn05461	0.0374595		rxn05341	-1.86822		rxn05461	0.0357315		rxn05340	-1.78973
rxn07993	0.686161		rxn05336	-1.38509		rxn07993	0.654509		rxn05342	-1.45207
rxn05340	-1.78973		rxn05461	0.0357315		rxn05340	-1.70717		rxn00781	3.85392
rxn05342	-1.45207		rxn07993	0.654509		rxn05342	-1.38509		rxn00199	-34.2293
rxn00781	3.74713		rxn05340	-1.70717		rxn00781	5.37977		rxn08398	0.686161
rxn00199	-35.0593		rxn05342	-1.38509		rxn00199	-24.9921		rxn05289	0.301685
rxn08398	0.686161		rxn00781	3.87194		rxn08398	0.654509		rxn01643	0.610803
rxn05289	0.301685		rxn00199	-26.1846		rxn05289	0.287769		rxn00154	45.4607
rxn01643	0.610803		rxn08398	0.654509		rxn01643	0.582627		rxn00085	-3.53998
rxn00154	45.4429		rxn05289	0.287769		rxn00371	0.000303592		rxn01740	-0.178068
rxn00085	-3.26702		rxn01643	0.582627		rxn00154	43.958		rxn00686	-0.0511529
rxn01740	-0.178068		rxn00154	40.2895		rxn00085	-3.71765		rxn04954	-0.272052
rxn00686	-0.0511529		rxn01740	-0.169854		rxn01740	-0.169854		rxn01802	-8.32594
rxn04954	-0.272052		rxn00686	-0.0487933		rxn00686	-0.0487933		rxn02465	16.0441
rxn01802	-8.38506		rxn04954	-0.259502		rxn04954	-0.259502		rxn13895	9.33273
rxn02465	16.1085		rxn01802	-8.45525		rxn01802	-8.55551		rxn00907	2.27025
rxn13895	9.3563		rxn02465	16.1364		rxn02465	15.2107		rxn02285	-0.339706
rxn00907	2.27025		rxn13895	9.38409		rxn13895	9.33407		rxn03958	-0.00286446
rxn02285	-0.339706		rxn00907	2.16552		rxn00907	2.16552		rxn01302	-0.271097
rxn03958	-0.00286446		rxn02285	-0.324036		rxn02285	-0.324036		rxn00834	0.735027
rxn01302	-0.271097		rxn03958	-0.00273233		rxn00935	1.63475		rxn05293	0.00286446
rxn00834	0.735027		rxn01302	-0.258592		rxn03958	-0.00273233		rxn08352	0.000318273
rxn05293	0.00286446		rxn00834	0.701121		rxn01302	-0.258591		rxn08756	0.00254619
rxn08352	0.000318273		rxn05293	0.00273233		rxn00834	0.701121		rxn06591	0.00254619
rxn08756	0.00254619		rxn08352	0.000303592		rxn05293	0.00273233		rxn02929	-0.339706
rxn06591	0.00254619		rxn08756	0.00242874		rxn08352	0.000303592		rxn02003	-0.00636547
rxn02929	-0.339706		rxn06591	0.00242874		rxn08756	0.00242873		rxn08087	0.103168
rxn02003	-0.00636547		rxn02929	-0.324036		rxn06591	0.00242873		rxn08086	0.242204
rxn08087	0.103168		rxn02003	-0.00607184		rxn02929	-0.324036		rxn08089	0.329518
rxn08086	0.242204		rxn08087	0.0984093		rxn02003	-0.00607184		rxn08088	0.0103348
rxn08089	0.329518		rxn08086	0.231031		rxn08087	0.0984093		rxn10158	2.70941
rxn08088	0.0103348		rxn08089	0.314318		rxn08086	0.231031		rxn00727	0.177431
rxn10158	5.577		rxn08088	0.00985812		rxn08089	0.314318		rxn05155	9.73819
rxn00727	0.177431		rxn00727	0.169246		rxn08088	0.00985811		rxn08002	0.686161
rxn05155	8.80834		rxn05155	10		rxn10158	-44.6998		rxn05349	1.95856
rxn08002	0.686161		rxn08002	0.654509		rxn00727	0.169246		rxn05331	1.6209
rxn05349	1.95856		rxn05349	1.86822		rxn05155	9.38791		rxn05333	1.78973
rxn05331	1.6209		rxn05331	1.54613		rxn08002	0.654509		rxn08310	0.103168
rxn05333	1.78973		rxn05333	1.70717		rxn05349	1.86822		rxn08311	0.0103348
rxn08310	0.103168		rxn08310	0.0984093		rxn05331	1.54613		rxn08312	0.329518
rxn08311	0.0103348		rxn08311	0.00985812		rxn05333	1.70717		rxn01629	-0.00254619
rxn08312	0.329518		rxn08312	0.314318		rxn08310	0.0984093		rxn00986	-23.9568
rxn01629	-0.00254619		rxn01629	-0.00242874		rxn08311	0.00985811		rxn00675	23.9568
rxn00986	-24.3967		rxn00986	-26.721		rxn08312	0.314318		rPY00162	0.0136847
rxn00675	24.3967		rxn00675	26.721		rxn01629	-0.00242873		rPY00167	0.0271246
rPY00162	0.0136847		rPY00162	0.0130534		rxn00986	-69.3145		rxn01964	0.177431
rPY00167	0.0271246		rPY00167	0.0258734		rxn00675	69.3145		rxn05237	0.390685
rxn01964	0.177431		rxn01964	0.169246		rPY00162	0.0130534		rxn08550	0.103168
rxn05237	0.390685		rxn05237	0.372663		rPY00167	0.0258734		rxn08552	0.329518
rxn08550	0.103168		rxn08550	0.0984093		rxn01964	0.169246		rxn02503	0.000318273
rxn08552	0.329518		rxn08552	0.314318		rxn05237	0.372663		rxn00256	34.2293
rxn02503	0.000318273		rxn02503	0.000303592		rxn08550	0.0984093		rJB00240	-12.7837
rxn00256	35.0593		rxn00256	26.1846		rxn08552	0.314318		rxn03004	1.13512
rJB00240	-12.8453		rxn00799	-9.98808		rxn02503	0.000303592		rxn01644	0.339706
rxn03004	1.13512		rJB00238	3.28851		rxn00256	24.9921		rxn05231	0.0508346
rxn01644	0.339706		rxn03004	1.08276		rxn00799	-1.63475		rxn06076	0.100008
rxn05231	0.0508346		rxn01644	0.324036		rxn03004	1.08276		rxn05233	0.100008
rxn06076	0.100008		rxn05231	0.0484897		rxn01644	0.324036		rxn06075	0.0508346
rxn05233	0.100008		rxn06076	0.0953947		rxn05231	0.0484897		rxn05561	8.35996
rxn06075	0.0508346		rxn05233	0.0953947		rxn06076	0.0953946		rxn00394	7.03747
rxn05561	7.61657		rxn06075	0.0484897		rxn05233	0.0953946		rxn00285	-58.0307
rxn00394	7.08524		rxn10154	-3.28851		rxn06075	0.0484897		rxn05334	1.95856
rxn00285	-61.6795		rxn00394	9.02956		rxn05561	44.6998		rxn05329	1.95856
rxn05334	1.95856		rxn00285	-46.1894		rxn00394	7.24402		rxn05330	1.95856
rxn05329	1.95856		rxn05334	1.86822		rxn00285	0.324036		rxn13843	0.0477943
rxn05330	1.95856		rxn05329	1.86822		rxn05334	1.86822		rxn13840	1.45207
rxn13843	0.0103348		rxn05330	1.86822		rxn05329	1.86822		rxn13846	1.45207
rxn13840	1.41461		rxn13843	0.00985812		rxn05330	1.86822		rxn01332	0.178068
rxn13846	1.45207		rxn13840	1.34935		rxn13843	0.00985811		rxn00973	-34.2293
rxn01332	0.178068		rxn13846	1.38509		rxn13840	1.34935		rxn05307	10
rxn00973	-35.0593		rxn01332	0.169854		rxn13846	1.38509		rxn05300	10
rxn05307	10		rxn00973	-26.1846		rxn01332	0.169854		rPY00184	0.00341705
rxn05300	7.82797		rxn05307	3.70562		rxn00973	-24.9921		rxn08229	0.0250134
rPY00184	0.00341705		rxn05300	9.91793		rxn05307	10		rxn08230	0.0132558
rxn08229	0.0250134		rPY00184	0.00325942		rxn05300	7.03529		rPY00183	0.00622817
rxn08230	0.0132558		rxn08229	0.0238596		rPY00184	0.00325942		rxn08231	0.00120355
rPY00183	0.00622817		rxn08230	0.0126443		rxn08229	0.0238596		rxn08232	0.0378395
rxn08231	0.00120355		rPY00183	0.00594087		rxn08230	0.0126443		rxn06600	2.59345
rxn08232	0.0378395		rxn08231	0.00114803		rPY00183	0.00594087		rxn06377	2.59345
rPY00172	0.00935552		rxn08232	0.036094		rxn08231	0.00114803		rPY00172	0.00935552
rPY00175	0.0174991		rxn00342	9.64765		rxn08232	0.036094		rPY00175	0.0174991
rxn00175	-51.2911		rxn06600	0		rxn00342	9.67266		rxn00175	-49.9595
rxn03884	5.46555		rxn06377	0		rPY00172	0.00892396		rxn03884	5.59449
rxn00214	0.00318273		rPY00172	0.00892396		rPY00175	0.0166918		rxn00214	0.00318273
rxn01639	9.72642		rPY00175	0.0166919		rxn00175	-33.3707		rxn01639	9.71435
rxn05147	2.55666		rxn00175	-37.6811		rxn03884	7.19989		rxn05147	2.55666
rxn00299	0.000318273		rxn03884	5.50137		rxn00214	0.00303592		rxn00299	0.000318273
rxn05215	0		rxn00214	0.00303592		rxn05147	2.43872		rxn00615	0.0869575
rxn00615	0.0869575		rxn05147	8.02217		rxn00299	0.000303592		rxn00533	13.2621
rxn00533	13.2621		rxn00299	0.000303592		rxn00615	0.0829462		rxn07980	0.686161
rxn05332	0.0374595		rxn05215	0		rxn00533	12.6503		rxn08309	0.242204
rxn07980	0.686161		rxn00615	0.0829463		rxn05332	0.0357315		rPY00163	0.0136847
rxn05462	0.0374595		rxn00533	12.6503		rxn07980	0.654509		rPY00168	0.0271246
rxn08309	0.242204		rxn05332	0.0357315		rxn05462	0.0357315		rxn05582	0
rPY00163	0.0136847		rxn07980	0.654509		rxn08309	0.231031		rxn13836	5.59449
rPY00168	0.0271246		rxn05462	0.0357315		rPY00163	0.0130534		rxn00148	37.3847
rxn05582	-7.78832		rxn08309	0.231031		rPY00168	0.0258734		rxn13689	79.9945
rxn13836	5.46555		rPY00163	0.0130534		rxn05209	-12.6552		rxn00405	1.81241
rxn00148	38.0644		rPY00168	0.0258734		rxn05582	-6.99286		rxn02213	0.178068
rxn13689	77.786		rxn05209	-19.5463		rxn13836	7.19989		rxn00101	7.03747
rxn00405	1.81241		rxn05582	-4.35407		rxn00148	37.6256		rxn13870	0.00318273
rxn02213	0.178068		rxn00148	36.1138		rxn13689	79.9949		rxn00867	9.71435
rxn00101	7.08524		rxn13689	79.9951		rxn00405	1.7288		rxn05347	1.95856
rxn13870	0.00318273		rxn00470	1.7288		rxn02213	0.169854		rxn13107	0.000318273
rxn00867	9.72642		rxn02213	0.169854		rxn00101	7.24402		rxn05466	-78.2386
rxn05347	1.95856		rxn00101	9.02956		rxn13870	0.00303592		rxn00283	0.679412
rxn13107	0.000318273		rxn13870	0.00303592		rxn05347	1.86822		rxn08103	-39.9972
rxn05466	-78.1945		rxn05347	1.86822		rxn13107	0.000303592		rxn00692	0
rxn00283	0.679412		rxn13107	0.000303592		rxn05466	-65.2499		rxn05229	-13.2621
rxn08103	-38.893		rxn05466	-61.6459		rxn00283	0.648071		rxn13804	-9.38171
rxn00692	-2.59345		rxn00283	0.648072		rxn08103	-39.9975		rxn10042	152.888
rxn05229	-13.2621		rxn08103	-39.9975		rxn00692	-2.47382		rxn03919	0.00636547
rxn13804	-7.29481		rxn00692	-2.47382		rxn05229	-12.6503		rxn02303	0.000318273
rxn10042	151.626		rxn05229	-12.6503		rxn13804	-6.46464		rxn01029	1.81241
rxn03919	0.00636547		rxn13804	-9.35847		rxn10042	152.087		rxn00853	1.81241
rxn02303	0.000318273		rxn10042	158.934		rxn03919	0.00607184		rxn05508	0.314547
rxn01029	1.81241		rxn03919	0.00607184		rxn02303	0.000303592		rxn00777	-1.67333
rxn00853	1.81241		rxn02303	0.000303592		rxn01029	1.7288		rxn01520	0.0508346
rxn05508	0.314547		rxn05508	10		rxn00853	1.7288		rxn01303	0.271097
rxn00777	-1.67333		rxn00777	-1.59614		rxn05508	10		rxn00953	5.75719
rxn01520	0.0508346		rxn01520	0.0484897		rxn00777	-1.59614		rxn00950	6.05327
rxn01303	0.271097		rxn01303	0.258592		rxn01520	0.0484897		rxn02302	0.271097
rxn00953	5.77892		rxn00950	0.258592		rxn01303	0.258591		rxn01018	1.1084
rxn00950	6.07348		rxn02302	0.258592		rxn00953	5.77177		rxn00141	0.00095482
rxn02302	0.271097		rxn01018	1.05727		rxn00950	6.06683		rxn11268	0.656232
rxn01018	1.1084		rxn00141	0.000910776		rxn02302	0.258591		rxn00126	0.0272963
rxn00141	0.00095482		rxn11268	0.62596		rxn01018	1.05727		rxn01200	0.747629
rxn11268	0.656232		rxn00126	0.0260371		rxn00141	0.000910775		rxn00785	0.932062
rxn00126	0.0272963		rxn01200	0.713142		rxn11268	0.62596		rxn01100	-3.85392
rxn01200	0.747629		rxn00785	0.889067		rxn00126	0.0260371		rxn02504	0.000318273
rxn00785	0.932062		rxn01100	-3.87194		rxn01200	0.713141		rxn01116	-1.67969
rxn01100	-3.74713		rxn02504	0.000303592		rxn00785	0.889067		rxn00791	0.177431
rxn02504	0.000318273		rxn01116	-1.60221		rxn01100	-5.37977		rxn02507	0.177431
rxn01116	-1.67969		rxn00791	0.169246		rxn02504	0.000303592		rxn12880	0.000318273
rxn00791	0.177431		rxn02507	0.169246		rxn01116	-1.60221		rxn05221	10
rxn02507	0.177431		rxn12880	0.000303592		rxn00791	0.169246		rxn00670	23.9568
rxn12880	0.000318273		rxn05221	10		rxn02507	0.169246		rxn00985	-23.9568
rxn05221	10		rxn00670	26.721		rxn12880	0.000303592		rxn01637	16.0441
rxn00670	24.3967		rxn00985	-26.721		rxn05221	10		rxn00467	-9.33273
rxn00985	-24.3967		rxn01637	16.1364		rxn00670	69.3145		rxn00541	9.38171
rxn01637	16.1085		rxn00467	-9.38409		rxn00985	-69.3145		rxn00337	0.610803
rxn00467	-9.3563		rxn00541	9.35847		rxn01637	15.2107		rxn02937	1.13512
rxn00541	7.29481		rxn00337	0.582627		rxn00467	-9.33407		rxn03147	1.13512
rxn00337	0.610803		rxn02937	1.08276		rxn00541	6.46464		rxn09566	39.9972
rxn02937	1.13512		rxn03147	1.08276		rxn00337	0.582627		rxn01973	0.339706
rxn03147	1.13512		rxn09566	39.9975		rxn02937	1.08276		rxn05241	0.495966
rxn09566	38.893		rxn01973	0.324036		rxn03147	1.08276		rxn05240	1.47427
rxn01973	0.339706		rxn05241	0.473087		rxn09566	39.9975		rxn05242	0.813412
rxn05241	0.495966		rxn05240	1.40627		rxn01973	0.324036		rxn05346	1.95856
rxn05240	1.47427		rxn05242	0.77589		rxn05241	0.473087		rxn05348	1.78973
rxn05242	0.813412		rxn05460	0.0357315		rxn05240	1.40627		rxn05345	1.45207
rxn05460	0.0374595		rxn05346	1.86822		rxn05242	0.77589		rxn13851	0.0477943
rxn05346	1.95856		rxn05348	1.70717		rxn05460	0.0357315		rxn05350	1.95856
rxn05348	1.78973		rxn05345	1.38509		rxn05346	1.86822		rxn05343	1.95856
rxn05345	1.45207		rxn13851	0.00985812		rxn05348	1.70717		rxn05344	1.45207
rxn13851	0.0103348		rxn05350	1.86822		rxn05345	1.38509		rxn01255	0.178068
rxn05350	1.95856		rxn05343	1.86822		rxn13851	0.00985811		rxn02167	8.32594
rxn05343	1.95856		rxn05344	1.38509		rxn05350	1.86822		rxn01257	0.000318273
rxn05344	1.45207		rxn01255	0.169854		rxn05343	1.86822		rxn13884	0.0844157
rxn01255	0.178068		rxn02167	8.45525		rxn05344	1.38509		rxn01211	2.27025
rxn02167	8.38506		rxn01257	0.000303592		rxn01255	0.169854		rxn05687	10
rxn01257	0.000318273		rxn13884	0.0805217		rxn02167	8.55551		rxn10182	-10
rxn13884	0.0844157		rxn01211	2.16552		rxn01257	0.000303592		rxn00693	0.272052
rxn01211	2.27025		rxn05687	10		rxn13884	0.0805216		rxn00134	0.00095482
rxn05687	10		rxn10182	-10		rxn01211	2.16552		rxn03901	0.339706
rxn10182	-10		rxn00693	0.259502		rxn05687	10		rxn00988	58.3704
rxn00693	0.272052		rxn00134	0.000910776		rxn10182	-10		rxn00290	-58.3704
rxn00134	0.00095482		rxn03901	0.324036		rxn00693	0.259502		rxn00213	0.0159137
rxn03901	0.339706		rxn00988	46.5134		rxn00134	0.000910775		rxn13643	7.95684e-05
rxn00988	62.0192		rxn00290	-46.5134		rxn03901	0.324036		rJB00278	5.59449
rxn00290	-62.0192		rxn00213	0.0151796		rxn00213	0.0151796		rxn01275	5.59449
rxn00213	0.0159137		rxn13643	7.5898e-05		rxn13643	7.58979e-05		rxn05571	5.59449
rxn13643	7.95684e-05		rxn09111	0.0858412		rJB00278	7.19989		rxn09111	0.0899925
rJB00278	5.46555		rxn09112	0.0368196		rxn01275	7.19989		rxn09112	0.0386002
rxn01275	5.46555		rxn09113	0.00357619		rxn05571	7.19989		rxn09113	0.00374913
rxn05571	5.46555		rxn09114	0.107274		rxn09111	0.0858412		rxn09114	0.112462
rxn09111	0.0899925		rxn03136	1.08276		rxn09112	0.0368196		rxn03136	1.13512
rxn09112	0.0386002		rxn00800	0.38164		rxn09113	0.00357619		rxn00800	0.400096
rxn09113	0.00374913		rxn05559	-0.000303592		rxn09114	0.107274		rxn05559	-9.7147
rxn09114	0.112462		rxn01333	-0.719214		rxn03136	1.08276		rxn01333	-0.753995
rxn03136	1.13512		rxn00191	37.4919		rxn00800	0.38164		rxn00191	37.0717
rxn00800	0.400096		rxn00710	1.05727		rxn01333	-0.719213		rxn00710	1.1084
rxn05559	-9.72676		rxn03841	0.000303592		rxn00191	37.2806		rxn03841	0.000318273
rxn01333	-0.753995		rxn05465	12.6503		rxn00710	1.05727		rxn05465	13.2621
rxn00191	37.2114		rxn05459	0.0357315		rxn03841	0.000303592		rxn02405	0.00636547
rxn00710	1.1084		rxn02405	0.00607184		rxn05465	12.6503		rxn13880	0.0844157
rxn03841	0.000318273		rxn13880	0.0805217		rxn05459	0.0357315		rxn05306	0.420503
rxn05465	13.2621		rxn05306	0.401106		rxn02405	0.00607184		rxn08335	1.1084
rxn05459	0.0374595		rxn08335	1.05727		rxn13880	0.0805216		rxn00790	1.13512
rxn02405	0.00636547		rxn00790	1.08276		rxn05306	0.401105		rxn01603	0.000318273
rxn13880	0.0844157		rxn01603	0.000303592		rxn08335	1.05727		rxn02508	0.177431
rxn05306	0.420503		rxn02508	0.169246		rxn00790	1.08276		rxn06937	0.00254619
rxn08335	1.1084		rxn06937	0.00242874		rxn01603	0.000303592		rxn00364	0.10034
rxn00790	1.13512		rxn00364	0.0957117		rxn02508	0.169246		rxn01219	-0.100008
rxn01603	0.000318273		rxn01219	-0.0953947		rxn06937	0.00242873		rxn02476	0.178068
rxn02508	0.177431		rxn02476	0.169854		rxn00364	0.0957117		rxn12892	0.000318273
rxn06937	0.00254619		rxn12892	0.000303592		rxn01219	-0.0953946		rxn05003	0.000318273
rxn00364	0.10034		rxn05003	0.000303592		rxn02476	0.169854		rxn09502	2.5343
rxn01219	-0.100008		rxn01476	5.50137		rxn12892	0.000303592		rxn00216	0.0223587
rxn02476	0.178068		rxn09502	2.4174		rxn05003	0.000303592		rxn01477	5.59449
rxn12892	0.000318273		rxn00216	5.5227		rxn09502	2.41739		rxn13873	0.0844157
rxn05003	0.000318273		rxn01477	5.50137		rxn00216	0.0213273		rxn03167	0.000318273
rxn09502	2.5343		rxn13873	0.0805217		rxn01477	7.19989		rxn03511	0.00636547
rxn00216	0.0223587		rxn03167	0.000303592		rxn13873	0.0805216		rxn00374	9.71435
rxn01477	5.46555		rxn03511	0.00607184		rxn03167	0.000303592		rxn01465	-1.1084
rxn13873	0.0844157		rxn01465	-1.05727		rxn03511	0.00607184		rxn03910	0.00286446
rxn03167	0.000318273		rxn03910	0.00273233		rxn01465	-1.05727		rxn03907	0.00286446
rxn03511	0.00636547		rxn03907	0.00273233		rxn03910	0.00273233		rxn00459	3.85392
rxn00374	9.72642		rxn00459	3.87194		rxn03907	0.00273233		rxn02331	0.00636547
rxn01465	-1.1084		rxn02331	0.00607184		rxn00459	5.37977		rxn00412	0.734932
rxn03910	0.00286446		rxn00412	4.82989		rxn02331	0.00607184		rxn13874	0.0844157
rxn03907	0.00286446		rxn00410	-3.99324		rxn00412	0.70103		rxn13882	0.168831
rxn00459	3.74713		rxn13874	0.0805217		rxn13874	0.0805216		rxn13881	0.168831
rxn02331	0.00636547		rxn13882	0.161043		rxn13882	0.161043		rxn00119	1.20989
rxn00412	0.734932		rxn13881	0.161043		rxn13881	0.161043		rxn01517	-0.0508346
rxn13874	0.0844157		rxn00119	1.15408		rxn00119	1.15408		rxn03087	-0.339706
rxn13882	0.168831		rxn01517	-0.0484897		rxn01517	-0.0484897		rxn03031	0.339706
rxn13881	0.168831		rxn03087	-0.324036		rxn03087	-0.324036		rxn08549	0.255888
rxn00119	1.20989		rxn03031	0.324036		rxn03031	0.324036		rxn08551	0.0374595
rxn01517	-0.0508346		rxn08549	0.244084		rxn08549	0.244084		rxn01127	-0.0508346
rxn03087	-0.339706		rxn10204	0.0357315		rxn10204	0.0357315		rxn00251	34.1521
rxn03031	0.339706		rxn01127	-0.0484897		rxn01127	-0.0484897		rxn03084	1.13512
rxn08549	0.255888		rxn00251	33.6675		rxn00251	34.3713		rxn05301	0.300507
rxn10204	0.0374595		rxn03084	1.08276		rxn03084	1.08276		rxn00917	0.735027
rxn01127	-0.0508346		rxn05301	0.286645		rxn05301	0.286645		rxn00409	0.000332405
rxn00251	36.1339		rxn00917	0.701121		rxn00917	0.701121		rxn01512	0.00636547
rxn03084	1.13512		rxn00409	0.000317071		rxn00409	0.000317071		rxn00237	0.400415
rxn05301	0.300507		rxn01512	0.00607184		rxn01512	0.00607184		rxn00117	1.59909
rxn00917	0.735027		rxn00237	0.381944		rxn00237	0.381944		rxn10199	0.169853
rxn00409	0.000332405		rxn00117	1.52532		rxn00117	1.52532		rxn13044	0.000318273
rxn01512	0.00636547		rxn10199	0.162018		rxn10199	0.162018		rxn00001	40.6758
rxn00237	0.400415		rxn13044	0.000303592		rxn13044	0.000303592		rxn13826	0.000318273
rxn00117	1.59909		rxn00001	39.1774		rxn00001	40.7055		rxn01466	0.000318273
rxn10199	0.169853		rxn13826	0.000303592		rxn13826	0.000303592		rxn03909	0.00286446
rxn13044	0.000318273		rxn01466	0.000303592		rxn01466	0.000303592		rPY00173	0.00935552
rxn00001	41.3734		rxn03909	0.00273233		rxn03909	0.00273233		rxn09104	0.0899925
rxn13826	0.000318273		rPY00173	0.00892396		rPY00173	0.00892396		rxn09105	0.0386002
rxn01466	0.000318273		rxn09104	0.0858412		rxn09104	0.0858412		rPY00176	0.0174991
rxn03909	0.00286446		rxn09105	0.0368196		rxn09105	0.0368196		rxn09106	0.00374913
rPY00173	0.00935552		rPY00176	0.0166919		rPY00176	0.0166918		rxn09107	0.112462
rxn09104	0.0899925		rxn09106	0.00357619		rxn09106	0.00357619		rxn10963	0.000318273
rxn09105	0.0386002		rxn09107	0.107274		rxn09107	0.107274		rxn01636	-16.0441
rPY00176	0.0174991		rxn10963	0.000303592		rxn10963	0.000303592		rxn13883	0.168831
rxn09106	0.00374913		rxn01636	-16.1364		rxn01636	-15.2107		rxn00851	0.339706
rxn09107	0.112462		rxn13883	0.161043		rxn13883	0.161043		rxn02286	0.339706
rxn10963	0.000318273		rxn00851	0.324036		rxn00851	0.324036		rxn03408	0.339706
rxn01636	-16.1085		rxn02286	0.324036		rxn02286	0.324036		rxn02008	0.339706
rxn13883	0.168831		rxn03408	0.324036		rxn03408	0.324036		rxn03904	0.339706
rxn00851	0.339706		rxn02008	0.324036		rxn02008	0.324036		rxn03164	0.339706
rxn02286	0.339706		rxn03904	0.324036		rxn03904	0.324036		rxn02011	0.339706
rxn03408	0.339706		rxn03164	0.324036		rxn03164	0.324036		rxn03917	0.00636547
rxn02008	0.339706		rxn02011	0.324036		rxn02011	0.324036		rxn00461	0.339706
rxn03904	0.339706		rxn03917	0.00607184		rxn03917	0.00607184		rxn01117	-0.00636547
rxn03164	0.339706		rxn00461	0.324036		rxn00461	0.324036		rxn02404	0.00636547
rxn02011	0.339706		rxn01117	-0.00607184		rxn01117	-0.00607184		rxn09037	0.000318273
rxn03917	0.00636547		rxn02404	0.00607184		rxn02404	0.00607184		rxn05028	0.000318273
rxn00461	0.339706		rxn09037	0.000303592		rxn09037	0.000303592		rxn00014	79.9945
rxn01117	-0.00636547		rxn05028	0.000303592		rxn05028	0.000303592		rxn09674	0.342972
rxn02404	0.00636547		rxn00014	79.9951		rxn00014	79.9949		rxn12218	0.000318273
rxn09037	0.000318273		rxn09674	0.327151		rxn09674	0.32715		rxn00193	0.339706
rxn05028	0.000318273		rxn12218	0.000303592		rxn12218	0.000303592		rxn03908	0.00286446
rxn00014	77.786		rxn00193	0.324036		rxn00193	0.324036		rxn00770	2.42095
rxn09674	0.342972		rxn03908	0.00273233		rxn03908	0.00273233		rPY00164	0.00432916
rxn12218	0.000318273		rxn00770	2.30928		rxn00770	2.30928		rxn09208	0.152211
rxn00193	0.339706		rPY00164	0.00412946		rPY00164	0.00412946		rxn09209	0.0645681
rxn03908	0.00286446		rxn09208	0.14519		rxn09208	0.14519		rPY00169	0.00962555
rxn00770	2.42095		rxn09209	0.0615897		rxn09209	0.0615897		rxn09210	0.00658572
rPY00164	0.00432916		rPY00169	0.00918153		rPY00169	0.00918153		rxn09211	0.217056
rxn09208	0.152211		rxn09210	0.00628192		rxn09210	0.00628192		rxn02380	2.5343
rxn09209	0.0645681		rxn09211	0.207044		rxn09211	0.207044		rxn00747	0.910735
rPY00169	0.00962555		rxn02380	2.4174		rxn02380	2.41739		rxn01485	-0.848243
rxn09210	0.00658572		rxn00747	0.868724		rxn00747	0.868723		rxn02201	0.000318273
rxn09211	0.217056		rxn01485	-0.809115		rxn01485	-0.809115		rxn00832	-1.13512
rxn02380	2.5343		rxn02201	0.000303592		rxn02201	0.000303592		rxn03137	1.13512
rxn00747	0.910735		rxn00832	-1.08276		rxn00832	-1.08276		rxn02895	1.13512
rxn01485	-0.848243		rxn03137	1.08276		rxn03137	1.08276		rxn00838	0.400096
rxn02201	0.000318273		rxn02895	1.08276		rxn02895	1.08276		rPY00165	0.00432916
rxn00832	-1.13512		rxn00838	0.38164		rxn00838	0.38164		rxn09200	0.152211
rxn03137	1.13512		rPY00165	0.00412946		rPY00165	0.00412946		rxn09201	0.0645681
rxn02895	1.13512		rxn09200	0.14519		rxn09200	0.14519		rPY00170	0.00962555
rxn00838	0.400096		rxn09201	0.0615897		rxn09201	0.0615897		rxn09202	0.00658572
rPY00165	0.00432916		rPY00170	0.00918153		rPY00170	0.00918153		rxn09203	0.217056
rxn09200	0.152211		rxn09202	0.00628192		rxn09202	0.00628192		rxn00260	3.68561
rxn09201	0.0645681		rxn09203	0.207044		rxn09203	0.207044		rxn13878	0.00318273
rPY00170	0.00962555		rxn13878	0.00303592		rxn00260	6.35196		rxn13879	0.00318273
rxn09202	0.00658572		rxn13879	0.00303592		rxn13878	0.00303592		rxn03916	0.00636547
rxn09203	0.217056		rxn03916	0.00607184		rxn13879	0.00303592		rxn03918	0.00636547
rxn00260	7.0946		rxn03918	0.00607184		rxn03916	0.00607184		rxn13867	0.00318273
rxn13878	0.00318273		rxn13867	0.00303592		rxn03918	0.00607184		rxn13866	0.00318273
rxn13879	0.00318273		rxn13866	0.00303592		rxn13867	0.00303592		rxn13869	0.00318273
rxn03916	0.00636547		rxn13869	0.00303592		rxn13866	0.00303592		rPY00222	0.00318273
rxn03918	0.00636547		rPY00222	0.00303592		rxn13869	0.00303592		rPY00221	0.00318273
rxn13867	0.00318273		rPY00221	0.00303592		rPY00222	0.00303592		rxn02288	0.000318273
rxn13866	0.00318273		rxn02288	0.000303592		rPY00221	0.00303592		rxn02212	0.178068
rxn13869	0.00318273		rxn02212	0.169854		rxn02288	0.000303592		rxn01739	0.178068
rPY00222	0.00318273		rxn01739	0.169854		rxn02212	0.169854		rxn12879	0.000318273
rPY00221	0.00318273		rxn12879	0.000303592		rxn01739	0.169854		rxn01642	9.71435
rxn02288	0.000318273		rxn05299	0.24648		rxn12879	0.000303592		rxn05299	10
rxn02212	0.178068		rxn01106	-3.87194		rxn05299	0.24648		rxn02085	-9.71435
rxn01739	0.178068		rxn01997	0.00607184		rxn01106	-5.37977		rxn01106	-3.85392
rxn12879	0.000318273		rxn01675	0.00607184		rxn01997	0.00607184		rxn01997	0.00636547
rxn01642	9.72642		rxn02000	0.00607184		rxn01675	0.00607184		rxn01675	0.00636547
rxn05299	10		rxn10131	10		rxn02000	0.00607184		rxn02000	0.00636547
rxn02085	-9.72642		rxn00114	1.06031		rxn10131	10		rxn10131	10
rxn01106	-3.74713		rxn13108	0.000303592		rxn00114	1.06031		rxn00114	1.11158
rxn01997	0.00636547		rxn00029	0.00121437		rxn13108	0.000303592		rxn13108	0.000318273
rxn01675	0.00636547		rxn02264	0.000303592		rxn00029	0.00121437		rxn00029	0.00127309
rxn02000	0.00636547		rxn00060	0.000303592		rxn02264	0.000303592		rxn02264	0.000318273
rxn10131	10		rxn01974	0.324036		rxn00060	0.000303592		rxn00060	0.000318273
rxn00114	1.11158		rxn00704	-0.0213273		rxn01974	0.324036		rxn01974	0.339706
rxn13108	0.000318273		rxn01917	-16.1364		rxn00704	-0.0213273		rxn00704	-0.0223587
rxn00029	0.00127309		rxn01362	-1.05727		rxn01917	-15.2107		rxn01917	-16.0441
rxn02264	0.000318273		rxn01509	-0.0953947		rxn01362	-1.05727		rxn01362	-1.1084
rxn00060	0.000318273		rxn00239	0.0956983		rxn01509	-0.0953946		rxn01509	-0.100008
rxn01974	0.339706		rxn00966	0.000303592		rxn00239	0.0956982		rxn00239	0.100326
rxn00704	-0.0223587		rxn05034	0.000303592		rxn00966	0.000303592		rxn00966	0.000318273
rxn01917	-16.1085		rxn10053	13.7331		rxn05034	0.000303592		rxn05034	0.000318273
rxn01362	-1.1084		rxn00347	8.42743		rxn10053	13.7331		rxn10053	14.3972
rxn01509	-0.100008		rxn10151	7.18375		rxn00347	0		rxn00347	-1.53522
rxn00239	0.100326		rxn05297	10		rxn05217	10		rxn05217	6.21001
rxn00966	0.000318273		rxn00124	-39.9975		rxn05297	10		rxn05297	10
rxn05034	0.000318273		rxn01807	39.9975		rxn00124	-39.9975		rxn00124	-39.9972
rxn10053	14.3972		rxn00555	0.809115		rxn01807	39.9975		rxn01807	39.9972
rxn00347	-1.53522		rxn03638	0.809115		rxn00555	0.809115		rxn00555	0.848243
rxn05217	10		rxn00293	0.809115		rxn03638	0.809115		rxn03638	0.848243
rxn05297	10		rxn05467	-52.4244		rxn00293	0.809115		rxn00293	0.848243
rxn00124	-38.893		rxn05319	27.7466		rxn05467	-56.8557		rxn05467	-52.3115
rxn01807	38.893		rxn05468	20		rxn05319	25.043		rxn05319	62.7769
rxn00555	0.848243		rPY00182	0.00297043		rxn05468	20		rxn05468	20
rxn03638	0.848243		rxn13868	0.00303592		rPY00182	0.00297043		rPY00182	0.00311408
rxn00293	0.848243		rxn13871	0.00303592		rxn13868	0.00303592		rxn13868	0.00318273
rxn05467	-51.1115		rPY00180	0.00162971		rxn13871	0.00303592		rxn13871	0.00318273
rxn05319	64.5311		rPY00166	0.00412946		rPY00180	0.00162971		rPY00180	0.00170852
rxn05468	19.4478		rPY00171	0.00918153		rPY00166	0.00412946		rPY00166	0.00432916
rPY00182	0.00311408		rPY00174	0.00240512		rPY00171	0.00918153		rPY00171	0.00962555
rxn13868	0.00318273		rPY00177	0.00481011		rPY00174	0.00240511		rPY00174	0.00252143
rxn13871	0.00318273		rxn05488	-38.145		rPY00177	0.00481011		rPY00177	0.00504273
rPY00180	0.00170852		rxn09683	-9.35847		rxn05488	-33.8156		rxn05488	-50.4217
rPY00166	0.00432916		EX_cpd00029_e	38.145		rxn09683	-6.46464		rxn09683	-9.38171
rPY00171	0.00962555		EX_cpd00011_e	52.4244		EX_cpd00029_e	33.8156		EX_cpd00029_e	50.4217
rPY00174	0.00252143		EX_cpd00027_e	-8.02217		EX_cpd00011_e	56.8557		EX_cpd00011_e	52.3115
rPY00177	0.00504273		EX_cpd00021_e	-0.000303592		EX_cpd00027_e	-10		EX_cpd00027_e	-8.34718
rxn05488	-51.7555		EX_cpd00033_e	4.35407		EX_cpd00021_e	-0.000303592		EX_cpd00021_e	-0.000318273
rxn09683	-7.29481		EX_cpd00001_e	-27.7466		EX_cpd00033_e	6.99286		EX_cpd00033_e	2.79954e-12
EX_cpd00029_e	51.7555		EX_cpd00035_e	0		EX_cpd00067_e	79.0476		EX_cpd00001_e	-62.7769
EX_cpd00011_e	51.1115		EX_cpd00051_e	-10		EX_cpd00001_e	-25.043		EX_cpd00051_e	-10
EX_cpd00027_e	-8.19223		EX_cpd00132_e	-10		EX_cpd00051_e	-10		EX_cpd00132_e	-0.314547
EX_cpd00021_e	-0.000318273		EX_cpd00041_e	-7.18375		EX_cpd00132_e	-10		EX_cpd00041_e	-6.21001
EX_cpd00033_e	7.78832		EX_cpd00084_e	-0.372663		EX_cpd00041_e	-10		EX_cpd00084_e	-0.390685
EX_cpd00001_e	-64.5311		EX_cpd00023_e	-10		EX_cpd00084_e	-0.372663		EX_cpd00023_e	-10
EX_cpd00035_e	0		EX_cpd00053_e	-10		EX_cpd00023_e	-10		EX_cpd00053_e	-9.73819
EX_cpd00051_e	-10		EX_cpd00119_e	-0.24648		EX_cpd00053_e	-9.38791		EX_cpd00119_e	-10
EX_cpd00132_e	-0.314547		EX_cpd00322_e	-0.473087		EX_cpd00119_e	-0.24648		EX_cpd00322_e	-0.495966
EX_cpd00041_e	-10		EX_cpd00107_e	-1.40627		EX_cpd00322_e	-0.473087		EX_cpd00107_e	-1.47427
EX_cpd00084_e	-0.390685		EX_cpd00039_e	-0.327151		EX_cpd00107_e	-1.40627		EX_cpd00039_e	-0.342972
EX_cpd00023_e	-10		EX_cpd00066_e	-0.401106		EX_cpd00039_e	-0.32715		EX_cpd00066_e	-0.420503
EX_cpd00053_e	-8.80834		EX_cpd00129_e	-10		EX_cpd00066_e	-0.401105		EX_cpd00129_e	-10
EX_cpd00119_e	-10		EX_cpd00054_e	-3.70562		EX_cpd00129_e	-10		EX_cpd00054_e	-10
EX_cpd00322_e	-0.495966		EX_cpd00161_e	-9.91793		EX_cpd00054_e	-10		EX_cpd00161_e	-10
EX_cpd00107_e	-1.47427		EX_cpd00069_e	-0.286645		EX_cpd00161_e	-7.03529		EX_cpd00069_e	-0.300507
EX_cpd00039_e	-0.342972		EX_cpd00156_e	-0.77589		EX_cpd00069_e	-0.286645		EX_cpd00156_e	-0.813412
EX_cpd00066_e	-0.420503		EX_cpd00013_e	61.6459		EX_cpd00156_e	-0.77589		EX_cpd00013_e	78.2386
EX_cpd00129_e	-10		EX_cpd00007_e	-20		EX_cpd00013_e	65.2499		EX_cpd00007_e	-20
EX_cpd00054_e	-10		EX_cpd00012_e	0.62596		EX_cpd00007_e	-20		EX_cpd00012_e	0.656232
EX_cpd00161_e	-7.82797		rxn00695	7.5898e-05		EX_cpd00012_e	0.62596		rxn00695	7.95684e-05
EX_cpd00069_e	-0.300507		rxn13837	-8.45525		rxn00695	7.58979e-05		rxn13837	-8.32594
EX_cpd00156_e	-0.813412		rxn01730	-8.45525		rxn13837	-8.55551		rxn01730	-8.32594
EX_cpd00013_e	78.1945		rxn09680	-0.000303592		rxn01730	-8.55551		rxn09680	-0.000318273
EX_cpd00007_e	-19.4478		rxn13893	0.000303592		rxn09680	-0.000303592		rxn13893	0.000318273
EX_cpd00012_e	0.656232		ATPM	8.39		rxn13893	0.000303592		ATPM	8.39
rxn00695	7.95684e-05		PA14_Biomass	3.03592		ATPM	8.39		PA14_Biomass	3.18273
rxn13837	-8.38506		rxn00182	66.4995		PA14_Biomass	3.03592		rxn00182	77.1683
rxn01730	-8.38506		EX_cpd00047_e	0.000303592		rxn00182	71.3734		EX_cpd00047_e	9.7147
rxn09680	-0.000318273		EX_cpd00229_e	0.000303592		EX_cpd00229_e	0.000303592		EX_cpd00229_e	0.000318273
rxn13893	0.000318273		EX_cpd00363_e	9.35847		EX_cpd00363_e	6.46464		EX_cpd00363_e	9.38171
ATPM	8.39		EX_cpd00379_e	8.45525		EX_cpd00379_e	8.55551		EX_cpd00379_e	8.32594
PA14_Biomass	3.18273		rxn00178	8.45525		rxn00178	8.55551		rxn00178	8.32594
rxn00182	77.1084		rxn12751	0.162018		rxn12751	0.162018		rxn12751	0.169853
EX_cpd00047_e	9.72676		protein_rxn	3.03592		protein_rxn	3.03592		protein_rxn	3.18273
EX_cpd00229_e	0.000318273		rna_rxn	3.03592		rna_rxn	3.03592		rna_rxn	3.18273
EX_cpd00363_e	7.29481		dna_rxn	3.03592		dna_rxn	3.03592		dna_rxn	3.18273
EX_cpd00379_e	8.38506		lipid_rxn	3.03592		lipid_rxn	3.03592		lipid_rxn	3.18273
rxn00178	8.38506		SK_cpd11416_c	3.03592		SK_cpd11416_c	3.03592		SK_cpd11416_c	3.18273
rxn12751	0.169853
protein_rxn	3.18273
rna_rxn	3.18273
dna_rxn	3.18273
lipid_rxn	3.18273
SK_cpd11416_c	3.18273
